# Supplementary material for: Jellyfish on the menu: mtDNA assay reveals scyphozoan predation in the Irish Sea
Source: R Soc Open Sci. 2017 Nov 29;4(11):171421. doi: 10.1098/rsos.171421 (PMC5717700; doi:10.1098/rsos.171421)
Supplement: Sample details [file rsos171421supp1.xlsx]

## Sheet: Sheet1
Species	Stomach condition	Length (cm)	Positives	Year
Agonus cataphractus	mush	14	0	2008
Agonus cataphractus	No eggs. Mucus taken	8.5	0	2009
Agonus cataphractus	No eggs. Mucus taken		0	2009
Agonus cataphractus	No eggs. Mucus taken		0	2009
Agonus cataphractus	No eggs. Mucus taken		0	2009
Agonus cataphractus	No eggs. Mucus taken	13	0	2009
Agonus cataphractus	No eggs. Mucus taken	12	0	2009
Agonus cataphractus	No eggs. Mucus taken	13	0	2009
Agonus cataphractus	No eggs. Remains of small Crustaceans. Mucus taken too	11	0	2009
Agonus cataphractus	No eggs. Mucus taken	11	0	2009
Agonus cataphractus	No eggs. Remains of small Crustacean	11	0	2009
Agonus cataphractus	No eggs. Mucus taken	9	0	2009
Agonus cataphractus	No eggs. Mucus taken	11	0	2009
Agonus cataphractus	No eggs. Mucus taken	9	0	2009
Ammodytes marinus	Whole fish frozen, very small. No eggs. Piece taken	7	0	2009
Ammodytes marinus	Whole fish frozen, very small. No eggs. Piece taken	7	0	2009
Ammodytes marinus	No eggs. Mucus taken	24	0	2009
Ammodytes marinus	No eggs. Mucus taken	27	0	2009
Arnoglossus sp.	No eggs. Mucus taken + Unidentified fibrous remains	13	0	2009
Arnoglossus sp.	No eggs. Mucus + Wall taken	13	0	2009
Arnoglossus sp.	No eggs. Mucus + Wall taken	11.5	0	2009
Arnoglossus sp.	No eggs. Mucus + Wall taken	11.5	0	2009
Arnoglossus sp.	No eggs. Remains of small Crustacean. Mucus taken too	10	0	2009
Arnoglossus sp.	No eggs. Mucus + Wall taken	9.5	0	2009
Arnoglossus sp.	No eggs. Tiny stomach, empty. Wall taken	12	0	2009
Arnoglossus sp.	No eggs. Mucus + Wall taken	11	0	2009
Arnoglossus sp.	No eggs. Mucus + Wall taken. Tiny stomach, almost empty	11	0	2009
Arnoglossus sp.	No eggs. Probably remains of small Crustacean. Mucus + Wall too	11	0	2009
Arnoglossus sp.	No eggs. Stomach almost empty. Mucus + Wall taken	11	0	2009
Arnoglossus sp.	No eggs. Tiny stomach, empty. Wall taken	10	0	2009
Arnoglossus sp.	No eggs. Mucus + Wall taken. Small stomach	11	0	2009
Arnoglossus sp.	No eggs. Mucus + Wall taken. Small stomach	12	0	2009
Arnoglossus sp.	No eggs. Mucus + Wall taken. Small stomach	10	0	2009
Arnoglossus sp.	No eggs. Mucus + Wall taken	11	0	2009
Arnoglossus sp.	No eggs. Mucus + Wall taken	13	0	2009
Arnoglossus sp.	No eggs. Mucus + Wall taken	12	0	2009
Arnoglossus sp.	No eggs. Mucus + Wall taken	12	0	2009
Arnoglossus sp.	No eggs. Mucus + Wall taken	12	0	2009
Arnoglossus sp.	No eggs. Mucus + Wall taken	14	0	2009
Arnoglossus sp.	No eggs. Mucus + Wall taken	12	0	2009
Arnoglossus sp.	No eggs. Mucus + Wall taken	11	0	2009
Arnoglossus sp.	No eggs. Mucus + Wall taken	10	0	2009
Arnoglossus sp.	No eggs. Mucus + Wall taken	12	0	2009
Arnoglossus sp.	No eggs. Mucus + Wall taken	12	0	2009
Arnoglossus sp.	No eggs. Mucus + Wall taken	11	0	2009
Arnoglossus sp.	No eggs. Mucus + Wall taken	11	0	2009
Aspitrigla cuculus	mucus	20	0	2008
Aspitrigla cuculus	full, mush	11	0	2008
Aspitrigla cuculus	full, mush	9	0	2008
Aspitrigla cuculus	full, shrimp	10	0	2008
Aspitrigla cuculus	No eggs. Mucus taken	9	0	2009
Aspitrigla cuculus	No eggs. Mucus taken. Maybe remains of small Crustacean?	10	0	2009
Aspitrigla cuculus	No eggs. Mucus taken	11	0	2009
Aspitrigla cuculus	No eggs. Mucus taken	12	0	2009
Aspitrigla cuculus	No eggs. Mucus taken	11	0	2009
Aspitrigla cuculus	No eggs. Unidentified remains (maybe small Crustaceans?). Mucus too	10	0	2009
Aspitrigla cuculus	No eggs. Remains of small Crustacean (Gamaridae?). Mucus too	9	0	2009
Aspitrigla cuculus	No eggs. Mucus taken	10	0	2009
Aspitrigla cuculus	No eggs. Mucus taken	12	0	2009
Blennius ocellaris	No eggs. Mucus + Wall taken. Shell seen too (5 mm)	10	0	2009
Blennius ocellaris	No eggs. Mucus + Wall taken	14	0	2009
Blennius ocellaris	No eggs. Mucus + Wall taken	9	0	2009
Blennius ocellaris	No eggs. Mucus + Wall taken	10	0	2009
Buglossidium luteum	No eggs. Mucus taken	13	0	2009
Buglossidium luteum	No eggs. Mucus taken	12	0	2009
Buglossidium luteum	No eggs. Mucus taken	10	0	2009
Buglossidium luteum	No eggs. Mucus taken	10	0	2009
Buglossidium luteum	No eggs. Mucus taken	11	0	2009
Buglossidium luteum	No eggs. Mucus taken	11	0	2009
Buglossidium luteum	No eggs. Mucus taken	11	0	2009
Buglossidium luteum	No eggs. Mucus taken	9	0	2009
Buglossidium luteum	No eggs. Mucus taken	10	0	2009
Buglossidium luteum	No eggs. Mucus taken	12	0	2009
Buglossidium luteum	No eggs. Mucus taken	13	0	2009
Buglossidium luteum	No eggs. Mucus taken	11	0	2009
Buglossidium luteum	No eggs. Mucus taken	10	0	2009
Buglossidium luteum	No eggs. Mucus taken	9	0	2009
Callionymidae sp.	stomach?	11	0	2008
Callionymidae sp.	mucus	23	0	2008
Callionymidae sp.	mucus	24	0	2008
Callionymidae sp.	grey mush, marine snail, worms, mucus	24	0	2008
Callionymidae sp.	worm, mucus	16	0	2008
Callionymidae sp.	mucus	25	0	2008
Callionymidae sp.	crustacean mush	16	0	2008
Callionymidae sp.	full, crustacean mush	21	1	2008
Callionymidae sp.	full, brittle star	21	1	2008
Callionymidae sp.	mucus, small bigorneau	18	1	2008
Callionymidae sp.	mucus, snail	22	1	2008
Callionymidae sp.		19	0	2008
Callionymidae sp.	No eggs. Mucus + Wall taken	16	0	2009
Callionymidae sp.	No eggs. Stomach was liquidish (badly preserved). Mucus + Wall taken	20.5	0	2009
Callionymidae sp.	No eggs. Mucus taken	20	0	2009
Callionymidae sp.	No eggs. Mucus taken	17	0	2009
Callionymidae sp.	No eggs. Mucus taken	18	0	2009
Callionymidae sp.	No eggs. Mucus taken	14	0	2009
Callionymidae sp.	No eggs. Stomach brownish. Unidentified remains. Hard bits	17	0	2009
Callionymidae sp.	No eggs. Stomach small. Mucus + Wall taken	10	0	2009
Callionymidae sp.	No eggs. Unidentified remains	12	0	2009
Callionymidae sp.	No eggs. Mucus + Wall taken	6	0	2009
Callionymidae sp.	No eggs. Unidentified remains. Maybe Crustacean? Mucus taken too	18	0	2009
Callionymidae sp.	No eggs. Unidentified remains. Mucus taken too	13	0	2009
Callionymidae sp.	No eggs. Unidentified remains. Hard bits. Mucus taken too	15	0	2009
Callionymidae sp.	No eggs. Mucus + Wall taken	18	0	2009
Callionymidae sp.	No eggs. Mucus + Wall taken	17	0	2009
Callionymidae sp.	No eggs. Shell of a small Gastropod (~3 mm). Mucus taken too	19	0	2009
Callionymidae sp.	No eggs. Mucus + Wall taken	22	0	2009
Callionymidae sp.	No eggs. Mucus + Wall taken	19	0	2009
Callionymidae sp.	No eggs. Mucus + Wall taken	22	0	2009
Callionymidae sp.	No eggs. Mucus + Wall taken	21	0	2009
Callionymidae sp.	No eggs. Mucus + Wall taken	18	0	2009
Callionymidae sp.	No eggs. Mucus + Wall taken	25	0	2009
Callionymidae sp.	No eggs. Mucus + Wall taken	20	0	2009
Callionymidae sp.	No eggs. Mucus + Wall taken	18	0	2009
Callionymidae sp.	No eggs. Mucus + Wall taken	19	0	2009
Callionymidae sp.	No eggs. Mucus + Wall taken	18	0	2009
Callionymidae sp.	No eggs. Mucus + Wall taken	18	0	2009
Callionymidae sp.	No eggs. Mucus + Wall taken	16	0	2009
Callionymidae sp.	No eggs. Mucus + Wall taken	24	0	2009
Callionymidae sp.	No eggs. Mucus + Wall taken	17	0	2009
Cancer pagurus			0	2009
Cancer pagurus			0	2009
Cancer pagurus			0	2009
Ciliata mustela	white flesh	18	0	2008
Ciliata mustela	full, white flesh	18	0	2008
Clupea harengus	long stomach, mucus	19	0	2008
Clupea harengus	long stomach, mucus	22	0	2008
Clupea harengus	long stomach, mucus	20	0	2008
Clupea harengus	long stomach, full, flesh?	21	0	2008
Clupea harengus	small lond stomach, mucus	15	0	2008
Clupea harengus	small lond stomach, mucus	14	0	2008
Clupea harengus	small lond stomach, mucus	13	0	2008
Clupea harengus	small lond stomach, mucus	15	0	2008
Clupea harengus	small lond stomach, mucus	14	0	2008
Clupea harengus	small lond stomach, mucus	14	0	2008
Clupea harengus	long s, mucus	20.5	0	2008
Clupea harengus	long s, mucus	19.5	0	2008
Clupea harengus	long s, mucus	13.5	0	2008
Clupea harengus	long s, mucus	21	0	2008
Clupea harengus	long s, mucus	18	0	2008
Clupea harengus	long s, mucus	15.5	0	2008
Clupea harengus	long s, mucus	14	0	2008
Clupea harengus	long s, mucus	20	0	2008
Clupea harengus	long s, mucus	14	0	2008
Clupea harengus	long s, mucus	20	0	2008
Clupea harengus	empty	23	0	2008
Clupea harengus	mucus	26	0	2008
Clupea harengus	burst/ mucus	22	0	2008
Clupea harengus	mucus	22	0	2008
Clupea harengus	mucus	19	0	2008
Clupea harengus	mush	22	0	2008
Clupea harengus	empty, mucus	20.5	0	2008
Clupea harengus	empty, mucus	21	0	2008
Clupea harengus	empty, mucus	16.5	0	2008
Clupea harengus	white mush	16	0	2008
Clupea harengus	white mush	16	0	2008
Clupea harengus	small stomach, white mush	15.5	0	2008
Clupea harengus	mucus	17	0	2008
Clupea harengus	half full, white mush	19.5	0	2008
Clupea harengus	full, shrimp mush?	19	0	2008
Clupea harengus	mucus	20.5	0	2008
Clupea harengus	mush	20.5	0	2008
Clupea harengus	mucus/mush	20	0	2008
Clupea harengus	mucus	19	0	2008
Clupea harengus	mucus	21	0	2008
Clupea harengus	flesh	21	0	2008
Clupea harengus	flesh?	19	0	2008
Clupea harengus	mucus	22	0	2008
Clupea harengus	mucus	16	0	2008
Clupea harengus	mucus	16	0	2008
Clupea harengus	mucus	21	0	2008
Clupea harengus	pink mush	18	0	2008
Clupea harengus	white mucus	21	0	2008
Clupea harengus	white mucus	21	0	2008
Clupea harengus	mucus	16.5	0	2008
Clupea harengus	mucus	16.5	0	2008
Clupea harengus	mucus	14.5	0	2008
Clupea harengus	mucus	14.5	0	2008
Clupea harengus	mucus	16	0	2008
Clupea harengus	mucus	14	0	2008
Clupea harengus	mucus	15	0	2008
Clupea harengus	mucus	14	0	2008
Clupea harengus	mucus	17	0	2008
Clupea harengus	mucus	17	0	2008
Clupea harengus	mucus	16.5	0	2008
Clupea harengus	mucus	17	0	2008
Clupea harengus	mucus	15.5	0	2008
Clupea harengus	mucus	17	0	2008
Clupea harengus	mucus	16	0	2008
Clupea harengus	mucus	15	0	2008
Clupea harengus	mucus	15	0	2008
Clupea harengus	mucus	16	0	2008
Clupea harengus	mucus	16	0	2008
Clupea harengus	mucus	16	0	2008
Clupea harengus	mucus	15	0	2008
Clupea harengus	mucus	14	0	2008
Clupea harengus	mucus	14	0	2008
Clupea harengus	mucus	17	0	2008
Clupea harengus	mucus	15	0	2008
Clupea harengus	full, white flesh	14	0	2008
Clupea harengus	mucus	17	0	2008
Clupea harengus	mucus	16	0	2008
Clupea harengus	mucus	13	0	2008
Clupea harengus	mucus	11	0	2008
Clupea harengus	mush	23	0	2008
Clupea harengus	mucus	24	0	2008
Clupea harengus	burst, empty	27	0	2008
Clupea harengus	white mush	25	0	2008
Clupea harengus	empty stomach	25	0	2008
Clupea harengus	white mucus	22	0	2008
Clupea harengus	white mucus	25	0	2008
Clupea harengus	white mucus	23	0	2008
Clupea harengus	white mucus	25.5	0	2008
Clupea harengus	white mucus	24.5	0	2008
Clupea harengus	white mucus	23	0	2008
Clupea harengus	white mucus	24.5	0	2008
Clupea harengus	mucus	25	0	2008
Clupea harengus	mucus	23.5	0	2008
Clupea harengus	empty stomach	26.5	0	2008
Clupea harengus	mucus	21.5	0	2008
Clupea harengus	mucus	22	0	2008
Clupea harengus	mucus	22	0	2008
Clupea harengus	mucus	21.5	0	2008
Clupea harengus	mucus	26	0	2008
Clupea harengus	mucus	24.5	0	2008
Clupea harengus	mucus	25.5	0	2008
Clupea harengus	mucus	23	0	2008
Clupea harengus	mucus	25	0	2008
Clupea harengus	mucus	26.5	0	2008
Clupea harengus	mucus	25.5	0	2008
Clupea harengus	mucus	21	0	2008
Clupea harengus	mucus	23	0	2008
Clupea harengus	mucus	26	0	2008
Clupea harengus	mucus	25	0	2008
Clupea harengus	mucus	25.5	0	2008
Clupea harengus	mucus	26	0	2008
Clupea harengus	mucus	26.5	0	2008
Clupea harengus	mucus	23	0	2008
Clupea harengus	mucus	25	0	2008
Clupea harengus	mucus	22.5	0	2008
Clupea harengus	mucus	25.5	0	2008
Clupea harengus	mucus	27	0	2008
Clupea harengus	mucus	24	0	2008
Clupea harengus	full, pink mush	24	0	2008
Clupea harengus	full, pink mush	25	0	2008
Clupea harengus	mucus	22	0	2008
Clupea harengus	mucus, pink mush	20	0	2008
Clupea harengus	mucus, pink mush	24	0	2008
Clupea harengus	white mush	18	0	2008
Clupea harengus	white mush	23	0	2008
Clupea harengus	pink mush	25	0	2008
Clupea harengus	pink mush	26	0	2008
Clupea harengus	mucus	21	0	2008
Clupea harengus	mucus	25	0	2008
Clupea harengus	mucus	27	0	2008
Clupea harengus	pink mush	21	0	2008
Clupea harengus	mucus	21	0	2008
Clupea harengus	mucus	19	0	2008
Clupea harengus	mucus	21	0	2008
Clupea harengus	mucus	24	0	2008
Clupea harengus	mucus	26	0	2008
Clupea harengus	mucus	24	0	2008
Clupea harengus	mucus	21.5	0	2008
Clupea harengus	mucus	20	0	2008
Clupea harengus	very small, full, pink mush	12	0	2008
Clupea harengus	stomach, mucus, intestine brown mush	18	0	2008
Clupea harengus	pink mush	16.5	1	2008
Clupea harengus	mucus	21	1	2008
Clupea harengus	stomach was full. Lots of eggs (broken) + mushy	22	0	2009
Clupea harengus	lots of egg shells	24	0	2009
Clupea harengus	mushy + lots of egg shells	23	0	2009
Clupea harengus	mushy + lots of egg shells (broken)	23	0	2009
Clupea harengus	lots of egg shells	20	0	2009
Clupea harengus	mushy + a few egg shells seen	19	0	2009
Clupea harengus	several egg shells + mushy	22.5	0	2009
Clupea harengus	mushy + a few egg shells seen	17.5	0	2009
Clupea harengus	a few egg shells. Stomach seemed almost empty	23	0	2009
Clupea harengus	several egg shells + mushy	22	0	2009
Clupea harengus	a few egg shells + mushy	23.5	0	2009
Clupea harengus	no egg shells seen but mushy	22	0	2009
Clupea harengus	lots of egg shells (some broken) + mushy	18	0	2009
Clupea harengus	No egg shells seen. Stomach almost empty	20	0	2009
Clupea harengus	lots of egg shells + mushy	23.5	0	2009
Clupea harengus	lots of eggs (broken + mushy)	22.5	0	2009
Clupea harengus	no egg shells seen but mushy	18.5	0	2009
Clupea harengus	several egg shells + mushy	21.5	0	2009
Clupea harengus	several egg shells + mushy	23.5	0	2009
Clupea harengus	several egg shells + mushy	20	0	2009
Clupea harengus	several egg shells + mushy	23	0	2009
Clupea harengus	lots of eggs + egg shells	24.5	0	2009
Clupea harengus	lots of eggs (broken) + red mushy	23	0	2009
Clupea harengus	1 egg shell seen + red mushy	21	0	2009
Clupea harengus	lots of eggs / egg shells + mushy	24	0	2009
Clupea harengus	no egg shells seen but mushy	25.5	0	2009
Clupea harengus	several egg shells (broken) + mushy	23	0	2009
Clupea harengus	several egg shells + mushy	20	0	2009
Clupea harengus	no egg shells seen but mushy	23	0	2009
Clupea harengus	several egg shells + mushy	24	0	2009
Clupea harengus	a few egg shells + mushy	22	0	2009
Clupea harengus	lots of egg shells + mushy	23	0	2009
Clupea harengus	lots of egg shells	23	0	2009
Clupea harengus	stomach full of eggs + mushy	19	0	2009
Clupea harengus	several egg shells + mushy	23	0	2009
Clupea harengus	lots of egg shells + mushy	23	0	2009
Clupea harengus	lots of egg shells + mushy	23	0	2009
Clupea harengus	several egg shells + mushy	20	0	2009
Clupea harengus	several egg shells + mushy	22	0	2009
Clupea harengus	several egg shells + mushy	20	0	2009
Clupea harengus	several egg shells + mushy	21	0	2009
Clupea harengus	several egg shells + mushy	20	0	2009
Clupea harengus	several egg shells + mushy	21	0	2009
Clupea harengus	several egg shells + mushy	22	0	2009
Clupea harengus	several egg shells + mushy	20	0	2009
Clupea harengus	several egg shells + mushy	21.5	0	2009
Clupea harengus	several egg shells + mushy	18.5	0	2009
Clupea harengus	several egg shells + mushy	20	0	2009
Clupea harengus	several egg shells + mushy	21	0	2009
Clupea harengus	a few egg shells + mushy	22	0	2009
Clupea harengus	a few egg shells? + mushy	23	0	2009
Clupea harengus	several egg shells + mushy	33	0	2009
Clupea harengus	several egg shells + mushy	23	0	2009
Clupea harengus	several egg shells + mushy	23	0	2009
Clupea harengus	several egg shells + mushy	21	0	2009
Clupea harengus	several egg shells + mushy	19	0	2009
Clupea harengus	several egg shells + mushy	20	0	2009
Clupea harengus	no eggs seen but red mushy	22	0	2009
Clupea harengus	a few egg shells + mushy	17.5	0	2009
Clupea harengus	several egg shells + mushy	24	0	2009
Clupea harengus	a few egg shells + mushy	19	0	2009
Clupea harengus	a few egg shells + mushy	21.5	0	2009
Clupea harengus	several egg shells + mushy	19.5	0	2009
Clupea harengus	a few egg shells + mushy	19.5	0	2009
Clupea harengus	several egg shells + mushy	20.5	0	2009
Clupea harengus	several egg shells + mushy	23	0	2009
Clupea harengus	a few egg shells + mushy. Stomach was broken	20	0	2009
Clupea harengus	several egg shells + mushy	19.5	0	2009
Clupea harengus	a few egg shells + mushy	20	0	2009
Clupea harengus	several egg shells + mushy	20	0	2009
Clupea harengus	several egg shells + mushy	22	0	2009
Clupea harengus	stomach was cut. Several egg shells + mushy	23	0	2009
Clupea harengus	a few egg shells + mushy	18	0	2009
Clupea harengus	several egg shells + mushy	19	0	2009
Clupea harengus	a few egg shells + mushy	22	0	2009
Clupea harengus	a few egg shells + mushy. Stomach was almost empty	22.5	0	2009
Clupea harengus	1 or 2 egg shells + mushy	21	0	2009
Clupea harengus	a few egg shells + mushy	21.5	0	2009
Clupea harengus	several egg shells + mushy	19	0	2009
Clupea harengus	a few egg shells + mushy	19	0	2009
Clupea harengus	a few egg shells + mushy	18	0	2009
Clupea harengus	a few egg shells + mushy	20.5	0	2009
Clupea harengus	a few egg shells + mushy	18	0	2009
Clupea harengus	several egg shells + mushy	22	0	2009
Clupea harengus	a few egg shells + mushy	23	0	2009
Clupea harengus	a few egg shells + mushy	19	0	2009
Clupea harengus	1 or 2 egg shells + mushy	20	0	2009
Clupea harengus	1 or 2 egg shells + mushy	20	0	2009
Clupea harengus	no egg shells seen but mushy	18	0	2009
Clupea harengus	several egg shells + mushy	18	0	2009
Clupea harengus	several egg shells + mushy	20	0	2009
Clupea harengus	a few egg shells + mushy	19	0	2009
Clupea harengus	several egg shells + mushy	24	0	2009
Clupea harengus	several egg shells + mushy	18	0	2009
Clupea harengus	a few egg shells + mushy	18.5	0	2009
Clupea harengus	a few egg shells + orange mushy	18	0	2009
Clupea harengus	several egg shells + mushy	23	0	2009
Clupea harengus	a few egg shells + orange mushy	19.5	0	2009
Clupea harengus	no egg shells seen but mushy	18.5	0	2009
Clupea harengus	stomach was far bigger than usual. No egg shells seen but stomach was full of red mushy with black dots	26	0	2009
Clupea harengus	several egg shells + mushy	22	0	2009
Clupea harengus	a few egg shells + mushy	22.5	0	2009
Clupea harengus	a few egg shells + mushy	22	0	2009
Clupea harengus	a few egg shells + mushy	21	0	2009
Clupea harengus	a few egg shells + mushy	22	0	2009
Clupea harengus	several egg shells + mushy	24.5	0	2009
Clupea harengus	a few egg shells + mushy	24.5	0	2009
Clupea harengus	a few egg shells + mushy	21	0	2009
Clupea harengus	a few egg shells + mushy	18	0	2009
Clupea harengus	a few egg shells + red mushy	23.5	0	2009
Clupea harengus	1 or 2 egg shells + mushy	21	0	2009
Clupea harengus	a few egg shells + mushy	20	0	2009
Clupea harengus	a few egg shells + mushy	23.5	0	2009
Clupea harengus	no egg shells seen but mushy + red mushy	23	0	2009
Clupea harengus	several egg shells + mushy	23.5	0	2009
Clupea harengus	a few egg shells + mushy	23	0	2009
Clupea harengus	several egg shells + mushy	20	0	2009
Clupea harengus	1 or 2 egg shells + mushy	26	0	2009
Clupea harengus	a few egg shells + mushy	22	0	2009
Clupea harengus	several egg shells + mushy	24	0	2009
Clupea harengus	a few egg shells + mushy	22.5	0	2009
Clupea harengus	a few egg shells + mushy	20.5	0	2009
Clupea harengus	1 or 2 egg shells + orangy mushy	20	0	2009
Clupea harengus	a few egg shells + mushy	21.5	0	2009
Clupea harengus	a few egg shells + mushy	21.5	0	2009
Clupea harengus	a few egg shells + mushy	20	0	2009
Clupea harengus	1 or 2 egg shells + mushy	19	0	2009
Clupea harengus	a few egg shells + mushy	20.5	0	2009
Clupea harengus	a few egg shells + mushy	21	0	2009
Clupea harengus	a few egg shells + mushy	19	0	2009
Clupea harengus	a few egg shells + mushy	22	0	2009
Clupea harengus	several egg shells + mushy	24	0	2009
Clupea harengus	stomach full of eggs + mushy	22.5	0	2009
Clupea harengus	lots of egg shells + mushy	24.5	0	2009
Clupea harengus	several egg shells + mushy	25.5	0	2009
Clupea harengus	several egg shells + mushy	23	0	2009
Clupea harengus	several egg shells + mushy	24	0	2009
Clupea harengus	several egg shells + mushy	22	0	2009
Clupea harengus	several egg shells + mushy	23	0	2009
Clupea harengus	lots of egg shells + mushy	21	0	2009
Clupea harengus	several egg shells + mushy	21.5	0	2009
Clupea harengus	a few egg shells + mushy	22.5	0	2009
Clupea harengus	several egg shells + mushy	21.5	0	2009
Clupea harengus	lots of egg shells + mushy	25	0	2009
Clupea harengus	a few egg shells + mushy	23	0	2009
Clupea harengus	several egg shells + mushy	23.5	0	2009
Clupea harengus	several egg shells + mushy	24	0	2009
Clupea harengus	several egg shells + mushy	21.5	0	2009
Clupea harengus	several egg shells + mushy	23	0	2009
Clupea harengus	a few egg shells + mushy	21	0	2009
Clupea harengus	several egg shells + mushy	21	0	2009
Clupea harengus	stomach full of eggs + mushy	23	0	2009
Clupea harengus	stomach full of mushy + several egg shells	25	0	2009
Clupea harengus	no egg shells seen but mushy	21	0	2009
Clupea harengus	several egg shells + mushy	22.5	0	2009
Clupea harengus	a few egg shells + mushy	17.5	0	2009
Clupea harengus	several egg shells + mushy	23	0	2009
Clupea harengus	lots of egg shells + mushy	22.5	0	2009
Clupea harengus	several egg shells + mushy	20	0	2009
Clupea harengus	several egg shells + mushy	23	0	2009
Clupea harengus	several egg shells + mushy	23	0	2009
Clupea harengus	several egg shells + mushy	22	0	2009
Clupea harengus	a few egg shells + mushy	23.5	0	2009
Clupea harengus	a few egg shells + mushy	21	0	2009
Clupea harengus	several egg shells + mushy	23	0	2009
Clupea harengus	a few egg shells + mushy	19.5	0	2009
Clupea harengus	lots of egg shells + mushy	25	0	2009
Clupea harengus	several egg shells + mushy	23.5	0	2009
Clupea harengus	a few egg shells + mushy	21	0	2009
Clupea harengus	a few egg shells + mushy	21	0	2009
Clupea harengus	a few egg shells + mushy	21.5	0	2009
Clupea harengus	several egg shells + mushy	22.5	0	2009
Clupea harengus	stomach full of mushy + several egg shells	22.5	0	2009
Clupea harengus	several egg shells + mushy	20.5	0	2009
Clupea harengus	several egg shells + mushy	23	0	2009
Clupea harengus	several egg shells + mushy	19.5	0	2009
Clupea harengus	a few egg shells + mushy	25	0	2009
Clupea harengus	several egg shells + mushy	21	0	2009
Clupea harengus	a few egg shells + mushy	24	0	2009
Clupea harengus	several egg shells + mushy	20	0	2009
Clupea harengus	several egg shells + mushy	22.5	0	2009
Clupea harengus	1 or 2 egg shells + mushy	22.5	0	2009
Clupea harengus	a few egg shells + mushy	19.5	0	2009
Clupea harengus	several egg shells + mushy	23	0	2009
Clupea harengus	several egg shells + mushy	22.5	0	2009
Clupea harengus	a few egg shells + mushy	20.5	0	2009
Clupea harengus	a few egg shells + mushy	18.5	0	2009
Clupea harengus	several egg shells + mushy	20	0	2009
Clupea harengus	a few egg shells + mushy	20.5	0	2009
Clupea harengus	several egg shells + mushy	22.5	0	2009
Clupea harengus	lots of egg shells + mushy	24	0	2009
Clupea harengus	several egg shells + mushy	23	0	2009
Clupea harengus	several egg shells + mushy	22	0	2009
Clupea harengus	no egg shells seen but mushy. Stomach was broken	19	0	2009
Clupea harengus	several egg shells + mushy	20	0	2009
Clupea harengus	lots of egg shells + mushy	24.5	0	2009
Clupea harengus	stomach was swollen (full of mushy + lots of eggs)	20.5	0	2009
Clupea harengus	a few egg shells + mushy	18.5	0	2009
Clupea harengus	several egg shells + mushy	22	0	2009
Clupea harengus	lots of egg shells + mushy	21	0	2009
Clupea harengus	several egg shells	22	0	2009
Clupea harengus	lots of egg shells + mushy	22.5	0	2009
Clupea harengus	several egg shells + mushy	21.5	0	2009
Clupea harengus	several egg shells + mushy	22.5	0	2009
Clupea harengus	several egg shells + mushy	23.5	0	2009
Clupea harengus	maybe a few egg shells + mushy	19.5	0	2009
Clupea harengus	a few egg shells + mushy	21.5	0	2009
Clupea harengus	a few egg shells + mushy	22.5	0	2009
Clupea harengus	several egg shells + mushy	21	0	2009
Clupea harengus	stomach pretty full. Mushy + lots of egg shells	21	0	2009
Clupea harengus	a few egg shells + mushy	21.5	0	2009
Clupea harengus	several egg shells + mushy	19	0	2009
Clupea harengus	several egg shells + mushy	20	0	2009
Clupea harengus	several egg shells + mushy	20.5	0	2009
Clupea harengus	lots of egg shells + mushy	22.5	0	2009
Clupea harengus	several egg shells + mushy	20.5	0	2009
Clupea harengus	no egg shells seen but mushy	19.5	0	2009
Clupea harengus	a few egg shells + mushy	19	0	2009
Clupea harengus	several egg shells + mushy	21.5	0	2009
Clupea harengus	several egg shells + mushy	19	0	2009
Clupea harengus	several egg shells + mushy	18	0	2009
Clupea harengus	several egg shells + mushy	22.5	0	2009
Clupea harengus	several egg shells + mushy	21.5	0	2009
Clupea harengus	several egg shells + mushy	21	0	2009
Clupea harengus	several egg shells + mushy	20	0	2009
Clupea harengus	several egg shells + mushy	22.5	0	2009
Clupea harengus	lots of egg shells + mushy	22	0	2009
Clupea harengus	stomach almost empty. Mushy / mucus taken	23.5	0	2009
Clupea harengus	a few egg shells + mushy	19	0	2009
Clupea harengus	several egg shells	23	0	2009
Clupea harengus	several egg shells	21.5	0	2009
Clupea harengus	lots of egg shells + mushy	23.5	0	2009
Clupea harengus	lots of egg shells + mushy	22	0	2009
Clupea harengus	several egg shells + mushy	22	0	2009
Clupea harengus	several egg shells + mushy	22.5	0	2009
Clupea harengus	maybe 1 or 2 egg shells seen + red mushy	23.5	0	2009
Clupea harengus	lots of egg shells + mushy	22	0	2009
Clupea harengus	lots of egg shells + mushy	22	0	2009
Clupea harengus	several egg shells + mushy	20.5	0	2009
Clupea harengus	a few egg shells + mushy	17.5	0	2009
Clupea harengus	several egg shells + mushy	24	0	2009
Clupea harengus	brown stuff. No eggs seen	19.5	0	2009
Clupea harengus	brown stuff. No eggs seen	23	0	2009
Clupea harengus	maybe a few egg shells seen. Brown stuff	21	0	2009
Clupea harengus	maybe a few egg shells seen. Brown stuff	24.5	0	2009
Clupea harengus	a few egg shells + brown stuff	18	0	2009
Clupea harengus	maybe 1 or 2 egg shells? Brown stuff	23.5	0	2009
Clupea harengus	n/a	22	0	2009
Clupea harengus	n/a	20.5	0	2009
Clupea harengus	n/a	23.5	0	2009
Clupea harengus	n/a	18	0	2009
Clupea harengus	n/a	21	0	2009
Clupea harengus	n/a	20	0	2009
Clupea harengus	n/a	18.5	0	2009
Clupea harengus	n/a	23	0	2009
Clupea harengus	n/a	21	0	2009
Clupea harengus	n/a	21.5	0	2009
Clupea harengus	n/a	23	0	2009
Clupea harengus	n/a	19	0	2009
Clupea harengus	n/a	20.5	0	2009
Clupea harengus	n/a	22	0	2009
Clupea harengus	n/a	18.5	0	2009
Clupea harengus	n/a	19	0	2009
Clupea harengus	egg shells seen among brown stuff	25	0	2009
Clupea harengus	n/a	19.5	0	2009
Clupea harengus	n/a	23	0	2009
Clupea harengus	n/a	22.5	0	2009
Clupea harengus	stomach was full. Lots of eggs + mushy	23	1	2009
Clupea harengus	mushy. No egg shells seen	20	1	2009
Clupea harengus	stomach almost empty. 1 or 2 egg shells	24	1	2009
Clupea harengus	mushy. No egg shells seen	23	1	2009
Clupea harengus	mushy + a few egg shells seen	22	1	2009
Clupea harengus	several egg shells + mushy	15.5	1	2009
Clupea harengus	lots of egg shells + mushy	24.5	1	2009
Clupea harengus	1 or 2 egg shells + mushy	23	1	2009
Clupea harengus	several egg shells + mushy	22.5	1	2009
Clupea harengus	several egg shells + mushy	22.5	1	2009
Clupea harengus	several egg shells + mushy	22.5	1	2009
Clupea harengus	several egg shells + mushy	22	1	2009
Clupea harengus	several egg shells + mushy	23	1	2009
Clupea harengus	lots of egg shells + mushy	21	1	2009
Clupea harengus	lots of egg shells + mushy	22	1	2009
Clupea harengus	a few egg shells + mushy. Stomach was open	22	1	2009
Clupea harengus	several egg shells + mushy	23	1	2009
Clupea harengus	several egg shells + mushy	21	1	2009
Clupea harengus	several egg shells + mushy	23	1	2009
Clupea harengus	several egg shells + mushy	22.5	1	2009
Clupea harengus	lots of egg shells + mushy	23	1	2009
Clupea harengus	lots of egg shells + mushy	19.5	1	2009
Clupea harengus	several egg shells + mushy	22	1	2009
Clupea harengus	several egg shells + mushy	19	1	2009
Clupea harengus	a few egg shells + red mushy	17.5	1	2009
Clupea harengus	a few egg shells + mushy	18	1	2009
Clupea harengus	lots of egg shells + mushy	22.5	1	2009
Clupea harengus	a few egg shells + mushy	21.5	1	2009
Clupea harengus	a few egg shells + mushy	20	1	2009
Clupea harengus	maybe a few egg shells + mushy	22	1	2009
Clupea harengus	a few egg shells + mushy	15	1	2009
Clupea harengus	a few egg shells + mushy	23	1	2009
Clupea harengus	several egg shells + mushy	20	1	2009
Clupea harengus	maybe 1 or 2 egg shells seen + mushy	22.5	1	2009
Clupea harengus	several egg shells + mushy	22	1	2009
Clupea harengus	a few egg shells + mushy	20.5	1	2009
Clupea harengus	a few egg shells + mushy	19	1	2009
Clupea harengus	a few egg shells + mushy	24	1	2009
Clupea harengus	several egg shells + mushy	22	1	2009
Clupea harengus	several egg shells + mushy	23	1	2009
Clupea harengus	several egg shells + mushy	24	1	2009
Clupea harengus	several egg shells + mushy	22	1	2009
Clupea harengus	stomach full of eggs + mushy	25	1	2009
Clupea harengus	several egg shells + mushy	23	1	2009
Clupea harengus	several egg shells? Mushy (broken eggs?)	22	1	2009
Clupea harengus	several egg shells + mushy	24	1	2009
Clupea harengus	lots of egg shells + mushy	23	1	2009
Clupea harengus	several egg shells + mushy	18	1	2009
Clupea harengus	a few egg shells + mushy	23	1	2009
Clupea harengus	several egg shells + mushy	24	1	2009
Clupea harengus	a few egg shells + mushy	26	1	2009
Clupea harengus	a few egg shells + mushy	21	1	2009
Clupea harengus	several egg shells + mushy	22.5	1	2009
Clupea harengus	several egg shells + mushy	22	1	2009
Clupea harengus	a few egg shells + mushy	23.5	1	2009
Clupea harengus	a few egg shells + mushy	21.5	1	2009
Clupea harengus	several egg shells + mushy	20.5	1	2009
Clupea harengus	a few egg shells + mushy	19.5	1	2009
Clupea harengus	a few egg shells + mushy	19.5	1	2009
Clupea harengus	several egg shells + mushy	20	1	2009
Clupea harengus	1 or 2 egg shells + mushy	20.5	1	2009
Clupea harengus	several egg shells + mushy	17.5	1	2009
Clupea harengus	a few egg shells + mushy	19.5	1	2009
Clupea harengus	several egg shells + mushy	18	1	2009
Clupea harengus	several egg shells + mushy	22	1	2009
Clupea harengus	several egg shells + mushy	19	1	2009
Clupea harengus	a few egg shells + mushy	19	1	2009
Clupea harengus	a few egg shells + mushy	18	1	2009
Clupea harengus	several egg shells + mushy	20	1	2009
Clupea harengus	a few egg shells + mushy + red stuff	19	1	2009
Clupea harengus	no egg shells seen but mushy	19	1	2009
Clupea harengus	a few egg shells + mushy	19.5	1	2009
Clupea harengus	a few egg shells + mushy	18.5	1	2009
Clupea harengus	a few egg shells + mushy	20	1	2009
Clupea harengus	a few egg shells + mushy	23	1	2009
Clupea harengus	a few egg shells + mushy	22	1	2009
Clupea harengus	several egg shells + mushy	21	1	2009
Clupea harengus	several egg shells + mushy	20.5	1	2009
Clupea harengus	several egg shells + mushy	18.5	1	2009
Clupea harengus	several egg shells + mushy	22.5	1	2009
Clupea harengus	a few egg shells + mushy	24.5	1	2009
Clupea harengus	a few egg shells + mushy	24	1	2009
Clupea harengus	several egg shells + mushy	19	1	2009
Clupea harengus	several egg shells + mushy	22.5	1	2009
Clupea harengus	several egg shells + mushy	22.5	1	2009
Clupea harengus	a few egg shells + mushy	19	1	2009
Clupea harengus	lots of egg shells + mushy	20	1	2009
Clupea harengus	a few egg shells + mushy	20.5	1	2009
Clupea harengus	a few egg shells + mushy	20	1	2009
Clupea harengus	several egg shells + mushy	23	1	2009
Clupea harengus	several egg shells + mushy	20.5	1	2009
Clupea harengus	a few egg shells + mushy	19.5	1	2009
Clupea harengus	a few egg shells + mushy	23	1	2009
Clupea harengus	a few egg shells + mushy	22.5	1	2009
Clupea harengus	several egg shells + mushy	22.5	1	2009
Clupea harengus	several egg shells + mushy	21.5	1	2009
Clupea harengus	1 or 2 egg shells + mushy	20.5	1	2009
Clupea harengus	a few egg shells + mushy	20	1	2009
Clupea harengus	several egg shells + mushy	18.5	1	2009
Clupea harengus	several egg shells	21.5	1	2009
Clupea harengus	stomach was liquid. Impossible to dissect. Tried to take brown stuff	23.5	1	2009
Clupea harengus	n/a	20	1	2009
Corystes cassivelaunus			0	2009
Corystes cassivelaunus			0	2009
Corystes cassivelaunus			0	2009
Corystes cassivelaunus			0	2009
Corystes cassivelaunus			0	2009
Corystes cassivelaunus			0	2009
Corystes cassivelaunus			0	2009
Corystes cassivelaunus			0	2009
Corystes cassivelaunus			0	2009
Corystes cassivelaunus			0	2009
Corystes cassivelaunus			0	2009
Corystes cassivelaunus			0	2009
Corystes cassivelaunus			0	2009
Corystes cassivelaunus			0	2009
Corystes cassivelaunus			0	2009
Corystes cassivelaunus			0	2009
Corystes cassivelaunus			0	2009
Corystes cassivelaunus			0	2009
Corystes cassivelaunus			0	2009
Corystes cassivelaunus			0	2009
Corystes cassivelaunus	No eggs. Mucus + Wall taken		0	2009
Crangon crangon			0	2008
Crangon crangon			0	2008
Crangon crangon			0	2008
Crangon crangon			0	2008
Crangon crangon			0	2008
Crangon crangon			0	2008
Crangon crangon			0	2008
Crangon crangon			0	2008
Crangon crangon			0	2008
Crangon crangon			0	2009
Crangon crangon			0	2009
Crangon crangon			0	2009
Crangon crangon			0	2009
Crangon crangon			0	2009
Crangon crangon			0	2009
Crangon crangon			0	2009
Crangon crangon			0	2009
Crangon crangon			0	2009
Crangon crangon			0	2009
Crangon crangon			0	2009
Crangon crangon			0	2009
Crangon crangon			0	2009
Crangon crangon			0	2009
Crangon crangon			0	2009
Crangon crangon			0	2009
Crangon crangon			0	2009
Crangon crangon			0	2009
Crangon crangon			0	2009
Crangon crangon			0	2009
Crangon crangon			0	2009
Crangon crangon			0	2009
Crangon crangon			0	2009
Crangon crangon			0	2009
Crangon crangon			0	2009
Crangon crangon			0	2009
Crangon crangon			0	2009
Crangon crangon			0	2009
Crangon crangon			0	2009
Crangon crangon			0	2009
Crangon crangon			0	2009
Crangon crangon			0	2009
Crangon crangon			0	2009
Crangon crangon			0	2009
Crangon crangon			0	2009
Crangon crangon			0	2009
Crangon crangon			0	2009
Crangon crangon			0	2009
Crangon crangon			0	2009
Crangon crangon			0	2009
Crangon crangon			0	2009
Crangon crangon			0	2009
Crangon crangon			0	2009
Crangon crangon			0	2009
Crangon crangon			0	2009
Crangon crangon			0	2009
Crangon crangon			0	2009
Crangon crangon			0	2009
Crangon crangon			0	2009
Crangon crangon			0	2009
Crangon crangon			0	2009
Crangon crangon			0	2009
Crangon crangon			0	2009
Crangon crangon			0	2009
Crangon crangon			0	2009
Crangon crangon			0	2009
Crangon crangon			0	2009
Crangon crangon			0	2009
Crangon crangon			0	2009
Crangon crangon			0	2009
Cyclopterus lumpus	Stomach was full. Mush, unidentified remains. No eggs seen but not sure because of the size of the stomach	9	0	2009
Echiichthys vipera	mucus	13	0	2008
Echiichthys vipera	mucus	12	0	2008
Echiichthys vipera	mucus	13	0	2008
Echiichthys vipera	mucus	14	0	2008
Echiichthys vipera	mucus	12	0	2008
Echiichthys vipera	mucus	14	0	2008
Echiichthys vipera	mucus	12	0	2008
Echiichthys vipera	mucus	12	0	2008
Echiichthys vipera	mucus	12	0	2008
Echiichthys vipera	mucus	15	0	2008
Echiichthys vipera	mucus	16	0	2008
Echiichthys vipera	mucus	14	0	2008
Echiichthys vipera	mucus	16	0	2008
Echiichthys vipera	No eggs. Mucus + Wall taken	14	0	2009
Echiichthys vipera	No eggs. Remains of small Crustaceans. Mucus + Wall taken too	13	0	2009
Echiichthys vipera	No eggs. Mucus + Wall taken	15	0	2009
Echiichthys vipera	No eggs. Mucus + Wall taken	15	0	2009
Echiichthys vipera	No eggs. Mucus + Wall taken	12	0	2009
Echiichthys vipera	No eggs. Mucus + Wall taken	16	0	2009
Echiichthys vipera	No eggs. Mucus + Wall taken	14	0	2009
Echiichthys vipera	No eggs. Mucus + Wall taken	16	0	2009
Echiichthys vipera	No eggs. Mucus + Wall taken	12	0	2009
Echiichthys vipera	No eggs. Mucus + Wall taken	11	0	2009
Echiichthys vipera	No eggs. Mucus + Wall taken	16	0	2009
Echiichthys vipera	No eggs. Mucus + Wall taken	11	0	2009
Echiichthys vipera	No eggs. Mucus + Wall taken	16	0	2009
Echiichthys vipera	No eggs. Mucus + Wall taken	13	0	2009
Echiichthys vipera	No eggs. Mucus + Wall taken	12	0	2009
Echiichthys vipera	No eggs. Mucus + Wall taken	12	0	2009
Echiichthys vipera	No eggs. Mucus + Wall taken	12	0	2009
Echiichthys vipera	No eggs. Mucus + Wall taken	12	0	2009
Echiichthys vipera	No eggs. Mucus + Wall taken	11	0	2009
Echiichthys vipera	No eggs. Mucus + Wall taken	12	0	2009
Echiichthys vipera	No eggs. Mucus + Wall taken. Content was grey	12	0	2009
Echiichthys vipera	No eggs. Mucus + Wall taken	13	0	2009
Engraulis encrasicolus	black stomach and intestine, mucus	9.5	0	2008
Engraulis encrasicolus	black S and I, mucus and small piece of fish (tail?)	10	0	2008
Engraulis encrasicolus	big S and I, mucus and scale (pink)	15.5	0	2008
Eutrigla gurnardus	stubby stomach, empty/mucus	23	0	2008
Eutrigla gurnardus	stubby stomach, empty/mucus	20	0	2008
Eutrigla gurnardus	stubby stomach, empty/mucus	14	0	2008
Eutrigla gurnardus	stubby stomach, empty/mucus	17	0	2008
Eutrigla gurnardus	small stomach, empty/mucus	24	0	2008
Eutrigla gurnardus	burst stomach, whole shrimp	16	0	2008
Eutrigla gurnardus	small stomach, full, grey mush	10	0	2008
Eutrigla gurnardus	small stomach, full, mucus	14	0	2008
Eutrigla gurnardus	empty	21	0	2008
Eutrigla gurnardus	full, shrimp?	23	0	2008
Eutrigla gurnardus	small s, mucus	18	0	2008
Eutrigla gurnardus	small s, mucus	13	0	2008
Eutrigla gurnardus	full, mucus	13	0	2008
Eutrigla gurnardus	mucus	12	0	2008
Eutrigla gurnardus	mucus	12	0	2008
Eutrigla gurnardus	burst, mucus	10	0	2008
Eutrigla gurnardus	burst, mucus	10	0	2008
Eutrigla gurnardus	burst, mucus	10	0	2008
Eutrigla gurnardus	very small	9	0	2008
Eutrigla gurnardus	very small	10	0	2008
Eutrigla gurnardus	very small	8	0	2008
Eutrigla gurnardus	mucus	11	0	2008
Eutrigla gurnardus	mucus	10	0	2008
Eutrigla gurnardus	mucus	13	0	2008
Eutrigla gurnardus	mucus	11	0	2008
Eutrigla gurnardus	mucus	9	0	2008
Eutrigla gurnardus	mucus	10	0	2008
Eutrigla gurnardus	mucus	9	0	2008
Eutrigla gurnardus	mucus	11	0	2008
Eutrigla gurnardus	mucus	12	0	2008
Eutrigla gurnardus	mucus	14	1	2008
Eutrigla gurnardus	No eggs. Mucus + Wall taken	11	0	2009
Eutrigla gurnardus	No eggs. Mucus + Wall taken	10	0	2009
Eutrigla gurnardus	No eggs. Remains of small Crustacean. Mucus taken too	14	0	2009
Eutrigla gurnardus	No eggs. Mucus + Wall taken	12	0	2009
Eutrigla gurnardus	No eggs. Mucus + Wall taken	13	0	2009
Eutrigla gurnardus	No eggs. Mucus + Wall taken	11	0	2009
Eutrigla gurnardus	No eggs. Mucus + Wall taken	11	0	2009
Eutrigla gurnardus	No eggs. Mucus + Wall taken	10	0	2009
Eutrigla gurnardus	No eggs. Mucus + Wall taken	12.5	0	2009
Eutrigla gurnardus	No eggs. Mucus + Wall taken	13	0	2009
Eutrigla gurnardus	No eggs. Mucus + Wall taken	12	0	2009
Eutrigla gurnardus	No eggs. Mucus + Wall taken	15	0	2009
Eutrigla gurnardus	No eggs. Mucus + Wall taken	13	0	2009
Eutrigla gurnardus	No eggs. Mucus + Wall taken	12	0	2009
Eutrigla gurnardus	No eggs. Mucus + Wall taken	11	0	2009
Eutrigla gurnardus	No eggs. Remains of small Crustacean. Mucus taken too	11	0	2009
Eutrigla gurnardus	No eggs. Unidentified prey remains (brownish, fibrous). Mucus taken	11	0	2009
Eutrigla gurnardus	No eggs. Mucus + Wall taken	10	0	2009
Eutrigla gurnardus	No eggs. Mucus + Wall taken	10	0	2009
Eutrigla gurnardus	No eggs. Mucus + Wall taken	12	0	2009
Eutrigla gurnardus	No eggs. Mucus + Wall taken	13	0	2009
Eutrigla gurnardus	No eggs. Mucus + Wall taken	12	0	2009
Eutrigla gurnardus	No eggs. Mucus + Wall taken	12	0	2009
Eutrigla gurnardus	No eggs. Mucus + Wall taken	15	0	2009
Eutrigla gurnardus	No eggs. Mucus + Wall taken	12	0	2009
Eutrigla gurnardus	No eggs. Mucus + Wall taken	10	0	2009
Eutrigla gurnardus	No eggs. Probably remains of small Crustacean. Mucus + Wall taken too	10	0	2009
Eutrigla gurnardus	No eggs. Mucus + Wall taken	10	0	2009
Eutrigla gurnardus	No eggs. Mucus + Wall taken	10	0	2009
Eutrigla gurnardus	No eggs. Mucus + Wall taken	15	0	2009
Eutrigla gurnardus	No eggs. Mucus + Wall taken	15	0	2009
Gadus morhua	very big stomach, full, mucus	54	0	2008
Gadus morhua	full, 3 samll crabs	20	0	2008
Gadus morhua	empty stomach, intestine, mush	22	0	2008
Gadus morhua		20	0	2009
Gadus morhua		17	0	2009
Hippoglossoides platessoides	no s, intestine, mush	19	0	2008
Hippoglossoides platessoides	no s, intestine, mush	15	0	2008
Limanda limanda	Intestine, greenish/blackish mucus	17	0	2008
Limanda limanda	Intestine, mucus	19	0	2008
Limanda limanda	Intestine, blackish mucus	11	0	2008
Limanda limanda	stomach? Mucus	15	0	2008
Limanda limanda	empty	19	0	2008
Limanda limanda	small stomach and intstine, leg and mucus	12	0	2008
Limanda limanda	stomach and intestine, mucus	16	0	2008
Limanda limanda		11	0	2008
Limanda limanda	Intestine, mucus	16	0	2008
Limanda limanda	stomach? And intestine, mucus	15	0	2008
Limanda limanda	big stomach, mucus and bits	22	0	2008
Limanda limanda	long stomach, mucus	19	0	2008
Limanda limanda	very long S and I, mucus	17	0	2008
Limanda limanda	very long S and I, mucus	17	0	2008
Limanda limanda	very long S and I, mucus, balck bits	18	0	2008
Limanda limanda	very long S and I, mucus	16	0	2008
Limanda limanda	small stomach, black mush	11	0	2008
Limanda limanda	small stomach, mucus	10	0	2008
Limanda limanda	s, burst, full, mush	18	0	2008
Limanda limanda	mucus and green tissue?	15	0	2008
Limanda limanda	mucus	15	0	2008
Limanda limanda	mucus	12	0	2008
Limanda limanda	mucus	10	0	2008
Limanda limanda	mucus	9	0	2008
Limanda limanda	mucus	18	0	2008
Limanda limanda	mucus	10	0	2008
Limanda limanda	mucus	13	0	2008
Limanda limanda	empty	14	0	2008
Limanda limanda	empty/mucus	13	0	2008
Limanda limanda	empty/mucus	16	0	2008
Limanda limanda	intestine, black mush	11	0	2008
Limanda limanda	stomach, white mush / intestine, black mush	13	0	2008
Limanda limanda	empty	12	0	2008
Limanda limanda	mucus	16	0	2008
Limanda limanda	empty	18	0	2008
Limanda limanda	full, shellfish	16	0	2008
Limanda limanda	very big stomach	26	0	2008
Limanda limanda	mucus	19	0	2008
Limanda limanda	empty	22	0	2008
Limanda limanda	empty	19	0	2008
Limanda limanda	mucus	24	0	2008
Limanda limanda	mucus	26	0	2008
Limanda limanda	mucus	17	0	2008
Limanda limanda	mucus	25	0	2008
Limanda limanda	mucus	21	0	2008
Limanda limanda	mucus	18	0	2008
Limanda limanda	full, grey mush	19	0	2008
Limanda limanda	mucus	17	0	2008
Limanda limanda	mucus	12	0	2008
Limanda limanda	mush	17	0	2008
Limanda limanda	brown mush	16	0	2008
Limanda limanda	brown mush	15	0	2008
Limanda limanda	brown mush	21	0	2008
Limanda limanda	very big stomach, full, small brittle star	21	0	2008
Limanda limanda	brown mush	15	0	2008
Limanda limanda	mucus	18	0	2008
Limanda limanda	mucus	19	0	2008
Limanda limanda	mucus	19	0	2008
Limanda limanda	mucus	19	0	2008
Limanda limanda	mucus	21	0	2008
Limanda limanda	grey mush	15	0	2008
Limanda limanda	mucus	23	0	2008
Limanda limanda	mucus	18	0	2008
Limanda limanda	mucus	20	0	2008
Limanda limanda	grey mush	14	0	2008
Limanda limanda	mucus	23	0	2008
Limanda limanda	empty		0	2008
Limanda limanda	mucus	21	0	2008
Limanda limanda	mucus	18	1	2008
Limanda limanda	No eggs. Stomach almost empty. Mucus taken + Wall	15	0	2009
Limanda limanda	No eggs. Stomach almost empty. Mucus taken + Wall	18	0	2009
Limanda limanda	No eggs. Stomach almost empty. Remains of fish fin. Wall taken	17	0	2009
Limanda limanda	No eggs. Stomach almost empty. Mucus taken + Wall	16	0	2009
Limanda limanda	No eggs. Content quite liquidy. Mucus taken + Wall	20	0	2009
Limanda limanda	No eggs. Mucus + wall taken	18	0	2009
Limanda limanda	No eggs. Content quite liquidy. Mucus taken + Wall	19	0	2009
Limanda limanda	No eggs. Mucus + wall taken	21	0	2009
Limanda limanda	No eggs. Mucus + wall taken	18	0	2009
Limanda limanda	No eggs. Mucus + wall taken	19	0	2009
Limanda limanda	No eggs. Mucus + wall taken	21	0	2009
Limanda limanda	No eggs. Content quite liquidy. Mucus taken + Wall	18	0	2009
Limanda limanda	No eggs. Mucus + wall taken	17	0	2009
Limanda limanda	No eggs. Mucus + wall taken	18	0	2009
Limanda limanda	No eggs. Mucus + wall taken	15	0	2009
Limanda limanda	No eggs. Mucus + wall taken	15	0	2009
Limanda limanda	No eggs. Content quite liquidy. Mucus taken + Wall	17	0	2009
Limanda limanda	No eggs. Mucus + wall taken	17	0	2009
Limanda limanda	No eggs. Mucus + wall taken	16	0	2009
Limanda limanda	No eggs. Mucus + wall taken	18	0	2009
Limanda limanda	No eggs. Mucus + wall taken	19	0	2009
Limanda limanda	No eggs. Mucus + wall taken	14	0	2009
Limanda limanda	No eggs. Mucus + wall taken	15	0	2009
Limanda limanda	No eggs. Mucus + wall taken	17	0	2009
Limanda limanda	No eggs. Mucus + wall taken	15	0	2009
Limanda limanda	No eggs. Mucus + wall taken	16	0	2009
Limanda limanda	No eggs. Mucus + wall taken	18	0	2009
Limanda limanda	No eggs. Mucus + wall taken	15	0	2009
Limanda limanda	No eggs. Mucus + wall taken	17	0	2009
Limanda limanda	No eggs. Mucus + wall taken	18	0	2009
Limanda limanda	No eggs. Mucus + wall taken	17	0	2009
Limanda limanda	No eggs. Mucus + wall taken	15	0	2009
Limanda limanda	No eggs. Mucus + wall taken	16	0	2009
Limanda limanda	No eggs. Mucus + wall taken	15	0	2009
Limanda limanda	No eggs. Mucus + wall taken. Small stomach	15	0	2009
Limanda limanda	No eggs. Mucus + wall taken	16	0	2009
Limanda limanda	No eggs. Mucus + wall taken	21	0	2009
Limanda limanda	No eggs. Mucus + wall taken	18	0	2009
Limanda limanda	No eggs. Mucus + wall taken	20	0	2009
Limanda limanda	No eggs. Mucus + wall taken	16	0	2009
Limanda limanda	No eggs. Mucus + wall taken	21	0	2009
Limanda limanda	No eggs. Stomach was full and swollen but no visible prey. Mucus + wall taken	25	0	2009
Limanda limanda	No eggs. Mucus + wall taken	15	0	2009
Limanda limanda	No eggs. Mucus + wall taken	19	0	2009
Limanda limanda	No eggs. Mucus + wall taken	19	0	2009
Limanda limanda	No eggs. Mucus + wall taken	24	0	2009
Limanda limanda	No eggs. Mucus + wall taken	20	0	2009
Limanda limanda	No eggs. Mucus + wall taken	22	0	2009
Limanda limanda	No eggs. Mucus + wall taken	16	0	2009
Limanda limanda	No eggs. Mucus + wall taken	24	0	2009
Limanda limanda	No eggs. Mucus + wall taken	14	0	2009
Limanda limanda	No eggs. Lots of white bulbs around stomach. Mucus + wall taken	19	0	2009
Limanda limanda	No eggs. Mucus + wall taken	19	0	2009
Limanda limanda	No eggs. Mucus + wall taken	16	0	2009
Limanda limanda	No eggs. Mucus + wall taken	18	0	2009
Limanda limanda	No eggs. Mucus + wall taken	20	0	2009
Limanda limanda	No eggs. Mucus + wall taken	20	0	2009
Limanda limanda	No eggs. Reamins of Crustacean. Mucus + wall taken	17	0	2009
Limanda limanda	No eggs. Mucus + wall taken	18	0	2009
Limanda limanda	No eggs. Mucus + wall taken	16	0	2009
Limanda limanda	No eggs. Mucus + wall taken	21	0	2009
Limanda limanda	No eggs. Mucus + wall taken	17	0	2009
Limanda limanda	No eggs. Mucus + wall taken	18	0	2009
Limanda limanda	No eggs. Mucus + wall taken	18	0	2009
Limanda limanda	No eggs. Mucus + wall taken	18	0	2009
Limanda limanda	No eggs. Mucus + wall taken	16	0	2009
Limanda limanda	No eggs. Mucus + wall taken	17	0	2009
Limanda limanda	No eggs. Mucus + wall taken	21	0	2009
Limanda limanda	No eggs. Mucus + wall taken	13	0	2009
Limanda limanda	No eggs. Mucus + wall taken	15	0	2009
Limanda limanda	No eggs. Mucus + wall taken	17	0	2009
Limanda limanda	No eggs. Mucus + wall taken	18	0	2009
Limanda limanda	No eggs. Mucus + wall taken	17	0	2009
Limanda limanda	No eggs. Mucus + wall taken	14	0	2009
Limanda limanda	No eggs. Mucus + wall taken	15	0	2009
Limanda limanda	No eggs. Mucus + wall taken	21	0	2009
Limanda limanda	No eggs. Mucus + wall taken. Small stomach	20	0	2009
Limanda limanda	No eggs. Mucus + wall taken. Small stomach	18	0	2009
Limanda limanda	No eggs. Several white bulbs around stomach. Mucus + wall taken	19	0	2009
Limanda limanda	No eggs. Mucus + wall taken	19	0	2009
Limanda limanda	No eggs. Mucus + wall taken	19	0	2009
Limanda limanda	No eggs. Mucus + wall taken	17	0	2009
Limanda limanda	No eggs. Unidentified prey remains (kind of squid tentacule). Mucus + wall taken	20	0	2009
Limanda limanda	No eggs. Mucus + wall taken	12	0	2009
Limanda limanda	No eggs. Mucus + wall taken	21	0	2009
Limanda limanda	No eggs. Mucus + wall taken	13	0	2009
Limanda limanda	No eggs. Mucus + wall taken	19	0	2009
Limanda limanda	No eggs. Mucus + wall taken	18	0	2009
Limanda limanda	No eggs. Stomach swollen (full). Mucus + wall taken	27	0	2009
Limanda limanda	No eggs. Mucus + wall taken	21	0	2009
Limanda limanda	No eggs. Mucus + wall taken	17	0	2009
Limanda limanda	No eggs. Mucus + wall taken	19	0	2009
Limanda limanda	No eggs. Mucus + wall taken	17	0	2009
Limanda limanda	No eggs. Mucus + wall taken	15	0	2009
Limanda limanda	No eggs. Mucus + wall taken. White flesh seen (a little)	15	0	2009
Limanda limanda	No eggs. Mucus + wall taken	15	0	2009
Limanda limanda	No eggs. Mucus + wall taken	18	0	2009
Limanda limanda	No eggs. Mucus + wall taken	15	0	2009
Limanda limanda	No eggs. Mucus + wall taken	20	0	2009
Limanda limanda	No eggs. Mucus + wall taken	21	0	2009
Limanda limanda	No eggs. Mucus + wall taken	19	0	2009
Limanda limanda	No eggs. Mucus + wall taken	16	0	2009
Limanda limanda	No eggs. Mucus + wall taken	15	0	2009
Limanda limanda	No eggs. Mucus + wall taken	17	0	2009
Limanda limanda	No eggs. Mucus + wall taken	22	0	2009
Limanda limanda	No eggs. Mucus + wall taken	20	0	2009
Limanda limanda	No eggs. Mucus + wall taken	18	0	2009
Limanda limanda	No eggs. Mucus + wall taken	17	0	2009
Limanda limanda	No eggs. Mucus + wall taken	21	0	2009
Limanda limanda	No eggs. Mucus + wall taken	15	0	2009
Limanda limanda	No eggs. Mucus + wall taken	13	0	2009
Limanda limanda	No eggs. Mucus + wall taken	20	0	2009
Limanda limanda	No eggs. Mucus + wall taken	16	0	2009
Limanda limanda	No eggs. Probably remains of Crustacean. Mucus + wall taken	15	0	2009
Limanda limanda	No eggs. Mucus + wall taken	20	0	2009
Limanda limanda	No eggs. Mucus + wall taken	19.5	0	2009
Limanda limanda	No eggs. Mucus + wall taken	19	0	2009
Limanda limanda	No eggs. Mucus + wall taken	19.5	0	2009
Limanda limanda	No eggs. Huge prey remains (hard, probably Crustacean: 5 cm x 2 cm). Mucus + wall taken	20.5	0	2009
Limanda limanda	No eggs. Mucus + wall taken	21	0	2009
Limanda limanda	No eggs. Mucus + wall taken	17.5	0	2009
Limanda limanda	No eggs. Mucus + wall taken	16.5	0	2009
Limanda limanda	No eggs. Mucus + wall taken	13.5	0	2009
Limanda limanda	No eggs. Mucus + wall taken	18	0	2009
Limanda limanda	No eggs. Mucus + wall taken	17	0	2009
Limanda limanda	No eggs. A few white bulbs around stomach. Mucus + wall taken	17	0	2009
Limanda limanda	No eggs. Mucus + wall taken	16	0	2009
Limanda limanda	No eggs. Mucus + wall taken	17	0	2009
Limanda limanda	No eggs. Mucus + wall taken	14.5	0	2009
Limanda limanda	No eggs. Mucus + wall taken	18	0	2009
Limanda limanda	No eggs. Lots of white hard pieces inside. Stomach was red. Mucus + wall taken	22	0	2009
Limanda limanda	No eggs. Mucus + wall taken	15	0	2009
Limanda limanda	No eggs. Mucus + wall taken	22	0	2009
Limanda limanda	No eggs. Unidentified prey remains. Mucus + wall taken	16	0	2009
Limanda limanda	No eggs. Mucus + wall taken	19	0	2009
Limanda limanda	No eggs. Mucus + wall taken	17	0	2009
Limanda limanda	No eggs. Mucus + wall taken	24	0	2009
Limanda limanda	No eggs. Mucus + wall taken	17	0	2009
Limanda limanda	No eggs. Unidentified prey remains. Mucus + wall taken	19	0	2009
Limanda limanda	No eggs. Content milky in some part. Mucus + wall taken	18	0	2009
Limanda limanda	No eggs. Mucus + wall taken	17	0	2009
Limanda limanda	No eggs. Mucus + wall taken	19	0	2009
Limanda limanda	No eggs. Mucus + wall taken	17	0	2009
Limanda limanda	No eggs. Mucus + wall taken	16	0	2009
Limanda limanda	No eggs. Mucus + wall taken	21	0	2009
Limanda limanda	No eggs. Mucus + wall taken	18	0	2009
Limanda limanda	No eggs. Mucus + wall taken	19	0	2009
Limanda limanda	No eggs. Mucus + wall taken	20	0	2009
Limanda limanda	No eggs. Probably remains of Crustacean. Mucus + wall taken	16	0	2009
Limanda limanda	No eggs. Lots of white bulbs around stomach. Claw seen. Mucus + wall taken	19	0	2009
Limanda limanda	No eggs. Mucus + wall taken	19	0	2009
Limanda limanda	No eggs. Mucus + wall taken	21	0	2009
Limanda limanda	No eggs. Mucus + wall taken	15	0	2009
Limanda limanda	No eggs. Mucus + wall taken	14	0	2009
Limanda limanda	No eggs. Unidentified prey remains. Mucus + wall taken	16	0	2009
Limanda limanda	No eggs. Mucus + wall taken	20	0	2009
Limanda limanda	No eggs. Mucus + wall taken	21	0	2009
Limanda limanda	No eggs. Stomach was full. Remains of white flesh seen. Mucus + wall taken	22	0	2009
Limanda limanda	No eggs. Mucus + wall taken	18	0	2009
Limanda limanda	No eggs. Mucus + wall taken	15	0	2009
Limanda limanda	No eggs. Mucus + wall taken	16	0	2009
Limanda limanda	No eggs. Mucus + wall taken	16	0	2009
Limanda limanda	No eggs. Stomach almost empty. Mucus taken + Wall	16.5	0	2009
Limanda limanda	No eggs. Content quite liquidy. Mucus taken + Wall	17	0	2009
Limanda limanda	No eggs. Mucus + wall taken	18.5	0	2009
Limanda limanda	No eggs. Mucus + wall taken	23.5	0	2009
Limanda limanda	No eggs. Mucus + wall taken	23.5	0	2009
Limanda limanda	No eggs. Mucus + wall taken	13.5	0	2009
Limanda limanda	No eggs. Mucus + wall taken	24	0	2009
Limanda limanda	No eggs. Mucus + wall taken	17.5	0	2009
Limanda limanda	No eggs. Mucus + wall taken	18	1	2009
Limanda limanda	intestine	21	0	2008
Liocarcinus depurator			0	2009
Liocarcinus depurator			0	2009
Liocarcinus depurator			0	2009
Liocarcinus depurator			0	2009
Liocarcinus depurator			0	2009
Liocarcinus depurator			0	2009
Liocarcinus depurator			0	2009
Liocarcinus depurator			0	2009
Liocarcinus depurator			0	2009
Liocarcinus depurator			0	2009
Liocarcinus depurator			0	2009
Liocarcinus depurator			0	2009
Liocarcinus depurator			0	2009
Liocarcinus depurator			0	2009
Liocarcinus depurator			0	2009
Liocarcinus depurator			0	2009
Liocarcinus depurator			0	2009
Liocarcinus depurator			0	2009
Liocarcinus depurator			0	2009
Liocarcinus depurator			0	2009
Liocarcinus depurator			0	2009
Liocarcinus depurator			0	2009
Liocarcinus depurator			0	2009
Liocarcinus depurator			0	2009
Liocarcinus depurator			0	2009
Liparis liparis		7	0	2009
Liparis liparis		7	0	2009
Loligo sp.	whole stomach in extraction		0	2008
Loligo sp.	whole stomach in extraction		0	2008
Loligo sp.	whole stomach in extraction		0	2008
Loligo sp.	whole stomach in extraction		0	2008
Loligo sp.	whole stomach in extraction		0	2008
Loligo sp.	whole stomach in extraction		0	2008
Loligo sp.	whole stomach in extraction		0	2008
Loligo sp.	whole stomach in extraction		0	2008
Loligo sp.	full s, shrimp mush?		0	2008
Loligo sp.	empty		0	2008
Loligo sp.	empty		0	2008
Loligo sp.	empty		0	2008
Loligo sp.	mush?		0	2008
Loligo sp.	mush?		0	2008
Loligo sp.	mush?		0	2008
Loligo sp.	empty		0	2008
Loligo sp.	full, mush		0	2008
Loligo sp.	failed, full, mush		0	2008
Loligo sp.	full?		0	2008
Loligo sp.	visquous, no dna? Full?		0	2008
Loligo sp.	empty		0	2008
Loligo sp.	visquous, no dna? Full?		0	2008
Loligo sp.	?		0	2008
Loligo sp.	?		0	2008
Loligo sp.	empty		0	2008
Loligo sp.	empty		0	2008
Loligo sp.	empty		0	2008
Loligo sp.	empty		0	2008
Loligo sp.	full?		0	2008
Loligo sp.	full?		0	2008
Loligo sp.	full?		0	2008
Loligo sp.	full?		0	2008
Loligo sp.	empty		0	2008
Loligo sp.	empty		0	2008
Loligo sp.	whole stomach in extraction		1	2008
Loligo sp.	empty		1	2008
Loligo sp.			0	2009
Majidae sp.			0	2009
Majidae sp.			0	2009
Majidae sp.			0	2009
Majidae sp.			0	2009
Majidae sp.			0	2009
Majidae sp.			0	2009
Majidae sp.			0	2009
Majidae sp.			0	2009
Majidae sp.			0	2009
Majidae sp.			0	2009
Majidae sp.			0	2009
Majidae sp.			0	2009
Majidae sp.			0	2009
Majidae sp.			0	2009
Majidae sp.			0	2009
Majidae sp.			0	2009
Majidae sp.			0	2009
Majidae sp.			0	2009
Majidae sp.			0	2009
Majidae sp.			0	2009
Melanogrammus aeglefinus	very big stomach, mucus and shrimp legs?	44	0	2008
Melanogrammus aeglefinus	very big stomach, mucus	31	0	2008
Melanogrammus aeglefinus	S, mucus	17	0	2008
Melanogrammus aeglefinus	s,full, green tissue	19	0	2008
Melanogrammus aeglefinus	s, mucus and shrimps bits?	31	0	2008
Melanogrammus aeglefinus	s, full, green tissue and brown bits	20	0	2008
Melanogrammus aeglefinus	s, full, green tissue and shrimp legs	17	0	2008
Melanogrammus aeglefinus	s, green mucus	17	0	2008
Melanogrammus aeglefinus	s, mush	27	0	2008
Melanogrammus aeglefinus	s, mush	16	0	2008
Melanogrammus aeglefinus	big s, mucus	38	0	2008
Melanogrammus aeglefinus	small s, empty, mucus	16	0	2008
Melanogrammus aeglefinus	small s, empty, mucus	16	0	2008
Merlangius merlangus	small stomah, very small bits	16	0	2008
Merlangius merlangus	stomach burst, whole fish	24	0	2008
Merlangius merlangus	very big stomach, whole fish	19	0	2008
Merlangius merlangus	residue	20	0	2008
Merlangius merlangus	empty (ice)	23	0	2008
Merlangius merlangus	small stomah, empty	21	0	2008
Merlangius merlangus	no stomach, whole fish	27(20 on id)	0	2008
Merlangius merlangus		20	0	2008
Merlangius merlangus	stomach, full, half shrimp	26	0	2008
Merlangius merlangus	stomach, mucus	17	0	2008
Merlangius merlangus	stomach, full, whole shrimp and 1 scale	21	0	2008
Merlangius merlangus	stomach, full, whole shrimp and 1 scale	17	0	2008
Merlangius merlangus	stomach, burst, full, whole fish	20	0	2008
Merlangius merlangus	small stomach, full, shrimp	17	0	2008
Merlangius merlangus	small stomach, full, shell piece, small shrimp leg, green mucus	19	0	2008
Merlangius merlangus	small stomach, full, whole shrimp with eggs	17	0	2008
Merlangius merlangus	very small stomach, full, mush	12	0	2008
Merlangius merlangus	no stomach, brown, gren and white stuff	15	0	2008
Merlangius merlangus	stomach, empty, stone?	34	0	2008
Merlangius merlangus	1 scale, mucus	24	0	2008
Merlangius merlangus	half full, green and white mush	23	0	2008
Merlangius merlangus	1 scale, green mush	18	0	2008
Merlangius merlangus	3 eggs, mucus and 1 hard piece	22	0	2008
Merlangius merlangus	empty, mucus	24	0	2008
Merlangius merlangus	empty, mucus	17	0	2008
Merlangius merlangus	green mucus	19	0	2008
Merlangius merlangus	green mucus	19	0	2008
Merlangius merlangus	small s, 1 egg, grey mucus	12	0	2008
Merlangius merlangus	grey mucus	19	0	2008
Merlangius merlangus	empty	20	0	2008
Merlangius merlangus	full, varied mush	15	0	2008
Merlangius merlangus	grey mush	16	0	2008
Merlangius merlangus	empty	14	0	2008
Merlangius merlangus	big stomach, full, whole fish and eggs	15	0	2008
Merlangius merlangus	empty	21	0	2008
Merlangius merlangus	full, shrimp? Fish?	21	0	2008
Merlangius merlangus	mucus	16	0	2008
Merlangius merlangus	shrimp mush	20	0	2008
Merlangius merlangus	full, mush	16	0	2008
Merlangius merlangus	full, mush	15	0	2008
Merlangius merlangus	mush	20	0	2008
Merlangius merlangus	burst, mush	15	0	2008
Merlangius merlangus	full, mush	20	0	2008
Merlangius merlangus	full, burst, shrimp leg and mush	16	0	2008
Merlangius merlangus	mucus	14	0	2008
Merlangius merlangus	full, fish mush	18	0	2008
Merlangius merlangus	small stomach, empty	14	0	2008
Merlangius merlangus	full, whole fish	13	0	2008
Merlangius merlangus	full, white flesh	15	0	2008
Merlangius merlangus	full, mush	11	0	2008
Merlangius merlangus	mush	10	0	2008
Merlangius merlangus	mush	12	0	2008
Merlangius merlangus	mush	12	0	2008
Merlangius merlangus	mush	11	0	2008
Merlangius merlangus	full, burst, white flesh	23	0	2008
Merlangius merlangus	full, white flesh	17	0	2008
Merlangius merlangus	empty stomach	19	0	2008
Merlangius merlangus	full, white flesh	20	0	2008
Merlangius merlangus	empty stomach	19	0	2008
Merlangius merlangus	empty stomach	22	0	2008
Merlangius merlangus	burst, white flesh	24	0	2008
Merlangius merlangus	full, white flesh	23	0	2008
Merlangius merlangus	full, pink mush	24	0	2008
Merlangius merlangus	very full, langoustine?	28	0	2008
Merlangius merlangus	full, crustacean mush	23	0	2008
Merlangius merlangus	full, crustacean mush	28	0	2008
Merlangius merlangus	empty, mucus	22	0	2008
Merlangius merlangus	empty, mucus	30	0	2008
Merlangius merlangus	pink mush	24	0	2008
Merlangius merlangus	mucus	20	0	2008
Merlangius merlangus	white flesh	22	0	2008
Merlangius merlangus	mush, 3 eggs	22	0	2008
Merlangius merlangus	empty	23	0	2008
Merlangius merlangus	empty	18	0	2008
Merlangius merlangus	empty	17	1	2008
Merlangius merlangus	mush	9	1	2008
Merlangius merlangus	2 eggs seen. Stomach almost empty. No mushy	20	0	2009
Merlangius merlangus	No eggs seen. Stomach empty	27	0	2009
Merlangius merlangus	No eggs. Orange mush (filamentous)	23	0	2009
Merlangius merlangus	No eggs. Stomach was full	17	0	2009
Merlangius merlangus	No eggs but whole Crustacean in stomach (>3 cms). Wall taken.	25	0	2009
Merlangius merlangus	No eggs. Stomach almost empty. Mucus taken	29	0	2009
Merlangius merlangus	No eggs. Stomach almost empty. Mucus taken. Small preys seen??	29	0	2009
Merlangius merlangus	No eggs. Unidentified preys. Not empty. Mucus taken	23	0	2009
Merlangius merlangus	No eggs. Unidentified preys. Not empty. Mucus taken	26	0	2009
Merlangius merlangus	No eggs. Stomach full. Unidentified preys	24	0	2009
Merlangius merlangus	No eggs. Fish scales seen. Mucus taken. Almost empty	22	0	2009
Merlangius merlangus	No eggs. Redish mushy (filamentous). Mucus taken	24	0	2009
Merlangius merlangus	No eggs. Several shrimps I think (digested so tricky). Mucus + wall taken	17	0	2009
Merlangius merlangus	No eggs. White sac within stomach. Empty. Wall taken	29	0	2009
Merlangius merlangus	No eggs. Stomach almost empty. Mucus taken	27	0	2009
Merlangius merlangus	One egg seen. Stomach almost empty. Mucus taken	20	0	2009
Merlangius merlangus	No eggs. Stomach almost empty. Mucus taken	18	0	2009
Merlangius merlangus	No eggs but whole Crustaceans (legs, claw). Scraped inside	25	0	2009
Merlangius merlangus	No eggs. Kind of hairs + red filamentous stuff. Mucus taken	23	0	2009
Merlangius merlangus	No eggs. Stomach almost empty	25	0	2009
Merlangius merlangus	No eggs. Stomach completely empty and open. Wall taken	16	0	2009
Merlangius merlangus	No eggs. Stomach completely empty. Wall taken	18	0	2009
Merlangius merlangus	No eggs. Stomach almost empty. Mucus taken, + wall	23	0	2009
Merlangius merlangus	No eggs. Stomch full: 2 red sacs and 1 whitish sac. Fish scales seen too	26	0	2009
Merlangius merlangus	No eggs. Stomach almost empty. Mucus taken, + wall	16	0	2009
Merlangius merlangus	No eggs. Stomach was empty and open. Wall taken	17	0	2009
Merlangius merlangus	No eggs. Stomach almost empty. Mucus taken, + wall	16	0	2009
Merlangius merlangus	No eggs. Fish scale seen. Mucus + wall taken	26	0	2009
Merlangius merlangus	No eggs. Red mushy (a little). Mucus taken too	17	0	2009
Merlangius merlangus	No eggs. Red mushy + mucus. Almost empty	22	0	2009
Merlangius merlangus	No eggs. Crustacean claw. Red fibrous stuff. Mucus taken	26	0	2009
Merlangius merlangus	No eggs. White sac (flesh?). Mucus taken	22	0	2009
Merlangius merlangus	No eggs. Stomach almost empty. Mucus taken	17	0	2009
Merlangius merlangus	No eggs. Stomach almost empty. Mucus taken	18	0	2009
Merlangius merlangus	No eggs. Sort of squid tenetacule (? Partial). One fish scale. Mucus taken	24	0	2009
Merlangius merlangus	No eggs. Mucus taken	25	0	2009
Merlangius merlangus	One egg seen among brownish unidentified mushy	26	0	2009
Merlangius merlangus	No eggs seen. Stomach not empty	18	0	2009
Merlangius merlangus	No eggs. Fish scales. Rest of carapace? Mucus taken too.	23	0	2009
Merlangius merlangus	No eggs but not sure where the stomach was. All broken. Piece taken	23	0	2009
Merlangius merlangus	No eggs? Unidentified small preys (not whole, redish). Mucus too	22	0	2009
Merlangius merlangus	No eggs. Stomach already open	17	0	2009
Merlangius merlangus	No eggs. Stomach almost empty. Mucus taken	16	0	2009
Merlangius merlangus	No eggs. Stomach content liquidy. Piece of wall taken too	17	0	2009
Merlangius merlangus	No eggs. Stomach almost empty. Mucus taken + yellow fibre?	29	0	2009
Merlangius merlangus	No eggs. Stomach almost empty. Mucus taken	27	0	2009
Merlangius merlangus	No eggs. Stomach almost empty. Mucus taken	19	0	2009
Merlangius merlangus	No eggs. Unidentified prey remains. Mucus too	23	0	2009
Merlangius merlangus	No eggs. Stomach almost empty. Mucus taken	20	0	2009
Merlangius merlangus	No eggs. Stomach almost empty. Mucus taken	23	0	2009
Merlangius merlangus	One egg among milky content. White sac (yellow dots inside + cuticule)	25	0	2009
Merlangius merlangus	No eggs (maybe one?). Mucus taken	23	0	2009
Merlangius merlangus	No eggs. Stomach was broken and empty. Wall taken	19	0	2009
Merlangius merlangus	No eggs. Stomach almost empty. Mucus taken	18	0	2009
Merlangius merlangus	No eggs. Liquidy stomach content. Wall taken too	17	0	2009
Merlangius merlangus	No eggs. Mucus taken	21	0	2009
Merlangius merlangus	No eggs. Unidentified prey remains. Mucus too	18	0	2009
Merlangius merlangus	No eggs. Brownish remains. Mucus too	20	0	2009
Merlangius merlangus	No eggs. Stomach was full: predigested Crustacean (~3 cm)	26	0	2009
Merlangius merlangus	No eggs. Stomach almost empty. Mucus taken	24	0	2009
Merlangius merlangus	One egg seen. Stomach almost empty. Mucus taken	17	0	2009
Merlangius merlangus	No eggs. Mucus taken	22	0	2009
Merlangius merlangus	No eggs. Mucus taken	24	0	2009
Merlangius merlangus	2 eggs seen. Stomach not empty. Mucus taken	22	0	2009
Merlangius merlangus	2 eggs seen + remains of Crustacean (red stuff + small claw)	22	0	2009
Merlangius merlangus	No eggs.Stomach pretty full. Unidentified remains	22	0	2009
Merlangius merlangus	One egg seen. Unidentified remains (red fibrous). Mucus too	23	0	2009
Merlangius merlangus	No eggs. Several small pieces of cuticule. Mucus too	21	0	2009
Merlangius merlangus	No eggs. Mucus taken	23	0	2009
Merlangius merlangus	No eggs. Stomach almost empty. Mucus taken	22	0	2009
Merlangius merlangus	No eggs. Stomach almost empty. Mucus taken	19	0	2009
Merlangius merlangus	No eggs. Stomach almost empty. Mucus taken	20	0	2009
Merlangius merlangus	No eggs. Stomach almost empty. Mucus taken	24	0	2009
Merlangius merlangus	No eggs. Unidentified prey remains (pieces of hard cuticule)	27	0	2009
Merlangius merlangus	No eggs. Stomach almost empty. Mucus taken	25	0	2009
Merlangius merlangus	No eggs. Stomach almost empty. Mucus taken	21	0	2009
Merlangius merlangus	No eggs. Stomach almost empty. Mucus taken	26	0	2009
Merlangius merlangus	No eggs. Stomach almost empty. Mucus taken	21	0	2009
Merlangius merlangus	No eggs. Red mush + small pieces of cuticules	19	0	2009
Merlangius merlangus	No eggs. Stomach almost empty. Mucus taken	22	0	2009
Merlangius merlangus	No eggs. Stomach almost empty. Mucus taken	24	0	2009
Merlangius merlangus	No eggs. Stomach almost empty. Mucus taken	17	0	2009
Merlangius merlangus	No eggs. Stomach almost empty. Mucus taken	21	0	2009
Merlangius merlangus	No eggs. Unidentified yellow bulbs. Mucus taken too	24	0	2009
Merlangius merlangus	No eggs. Stomach almost empty. Mucus taken	23	0	2009
Merlangius merlangus	No eggs. Whole fish meat (head not visible). Fish scales	22	0	2009
Merlangius merlangus	No eggs. Remains (flesh) of big prey (> 3 cm piece) + redish cuticule	24	0	2009
Merlangius merlangus	No eggs. Fibrous remains. Mucus taken too	23	0	2009
Merlangius merlangus	No eggs. Unidentified remains. Content quite liquidy	25	0	2009
Merlangius merlangus	No eggs. Stomach was already open and empty. Mucus taken	25	0	2009
Merlangius merlangus	No eggs. Fish scale. Mucus taken	22	0	2009
Merlangius merlangus	No eggs. Stomach almost empty. Mucus taken	20	0	2009
Merlangius merlangus	No eggs. Stomach almost empty. Mucus taken	23	0	2009
Merlangius merlangus	No eggs. Stomach almost empty. Mucus taken	27	0	2009
Merlangius merlangus	No eggs. Probably remains of fish (flesh). Several fish scales. Mucus too	24	0	2009
Merlangius merlangus	No eggs. Stomach almost empty. Mucus taken	19	0	2009
Merlangius merlangus	No eggs. Probably remains of Crustacean (red cuticule) + fish scale	20	0	2009
Merlangius merlangus	No eggs.Unidentified prey (maybe remains of small Crustaceans). Mucus	19	0	2009
Merlangius merlangus	No eggs. Stomach almost empty. Mucus taken	24	0	2009
Merlangius merlangus	No eggs. Stomach almost empty. Mucus taken	22	0	2009
Merlangius merlangus	No eggs. Stomach almost empty. Mucus taken	24	0	2009
Merlangius merlangus	No eggs. Stomach almost empty. Mucus taken	25	0	2009
Merlangius merlangus	No eggs. 3 or 4 shrimp-like remains. Mucus taken too	21	0	2009
Merlangius merlangus	No eggs. Fish remains (4 cm x 1 cm) outside the stomach (broken)	21	0	2009
Merlangius merlangus	No eggs. Maybe one or two shrimp remains (no cuticule?). Mucus too	23	0	2009
Merlangius merlangus	No eggs. Stomach almost empty. Mucus taken	23	0	2009
Merlangius merlangus	No eggs. Piece of carapace. Mucus taken too	20	0	2009
Merlangius merlangus	No eggs. Mucus taken. Spine	20	0	2009
Merlangius merlangus	No eggs. Unidentified remains: white sac, piece of carapace, fish scales. Mucus too	28	0	2009
Merlangius merlangus	No eggs. Mucus taken. Fish scales	24	0	2009
Merlangius merlangus	No eggs. Stomach almost empty. Mucus taken	18	0	2009
Merlangius merlangus	No eggs. Stomach almost empty. Mucus taken. Fish scales	22	0	2009
Merlangius merlangus	No eggs. Mucus taken	27	0	2009
Merlangius merlangus	No eggs. Mucus taken + redish remains (fibrous)	23	0	2009
Merlangius merlangus	No eggs. Stomach almost empty. Mucus taken, + wall	25	0	2009
Merlangius merlangus	No eggs. Stomach almost empty. Fish scale + mucus taken	23	0	2009
Merlangius merlangus	No eggs. Unidentified prey remains. Mucus too	25	0	2009
Merlangius merlangus	No eggs. Unidentified remain (probably Crustacean: cuticule seen). Mucus too	23	0	2009
Merlangius merlangus	No eggs. Stomach almost empty. Mucus taken	23	0	2009
Merlangius merlangus	No eggs. Unidentified prey remains (redish). Mucus too	24	0	2009
Merlangius merlangus	No eggs. White flesh inside. Mucus taken	24	0	2009
Merlangius merlangus	No eggs. Stomach almost empty. Mucus taken	19	0	2009
Merlangius merlangus	Small orange eggs. Mucus taken too	24	0	2009
Merlangius merlangus	No eggs. Remains of small Crustaceans. Mucus taken too	22	0	2009
Merlangius merlangus	No eggs. Remains of small Crustaceans. Mucus taken too	20	0	2009
Merlangius merlangus	No eggs. Stomach almost empty. Mucus taken	21	0	2009
Merlangius merlangus	No eggs. Big piece of white flesh (> 2.5 cm x 2 cm). Mucus taken	24	0	2009
Merlangius merlangus	No eggs. Stomach almost empty. Mucus taken	20	0	2009
Merlangius merlangus	No eggs. Stomach almost empty. Mucus taken	23	0	2009
Merlangius merlangus	No eggs. Stomach almost empty. Mucus taken + piece of red cuticule	25	0	2009
Merlangius merlangus	No eggs. Remains of 2 Crustaceans. Fish scales. Mucus too	19	0	2009
Merlangius merlangus	No eggs. Stomach almost empty. Mucus taken + redish stuff (a little)	22	0	2009
Merlangius merlangus	No eggs. Remains of small Crustacean. Mucus taken too	29	0	2009
Merlangius merlangus	No eggs. Stomach almost empty. Mucus taken	32	0	2009
Merlangius merlangus	No eggs. Content quite liquidy and yellowish	27	0	2009
Merlangius merlangus	No eggs. Stomach almost empty. Mucus taken	26	0	2009
Merlangius merlangus	No eggs. Stomach almost empty. Mucus taken	27	0	2009
Merlangius merlangus	No eggs. Unidentified remains: white sac + redish fibrous. Mucus too	27	0	2009
Merlangius merlangus	No eggs. Stomach almost empty. Mucus taken	15	0	2009
Merlangius merlangus	No eggs. Huge remains of fish (5 cm x 2 cm). Full stomach	26	0	2009
Merlangius merlangus	No eggs. Redish remains. Mucus taken	20	0	2009
Merlangius merlangus	No eggs. Stomach almost empty. Mucus taken	24	0	2009
Merlangius merlangus	No eggs. Stomach was open in bag and empty. Wall taken	23	0	2009
Merlangius merlangus	No eggs. Mucus taken + spines (black and golden)	28	0	2009
Merlangius merlangus	No eggs. Small Crustacean: 2 eyes and claw visible. Mucus too	24	0	2009
Merlangius merlangus	No eggs. Unidentified prey remains. Mucus too	24	0	2009
Merlangius merlangus	No eggs. Stomach almost empty. Mucus taken	19	0	2009
Merlangius merlangus	No eggs. Fish scale. Piece of Crustacean leg (red). Content liquidish	20	0	2009
Merlangius merlangus	No eggs. Stomach almost empty. Mucus taken	18	0	2009
Merlangius merlangus	No eggs. Stomach almost empty. Mucus taken. Stomach was open	21	0	2009
Merlangius merlangus	No eggs. Stomach almost empty. Mucus taken. Stomach was white	20	0	2009
Merlangius merlangus	No eggs. Stomach almost empty. Mucus taken, + wall	20	0	2009
Merlangius merlangus	No eggs. Stomach almost empty. Mucus taken	28	0	2009
Merlangius merlangus	No eggs. Stomach full. Remains of fish head (1.5 cm): eyes visible	23	0	2009
Merlangius merlangus	Not in bag!	28	0	2009
Merlangius merlangus	No eggs. Stomach almost empty. Mucus taken	20	0	2009
Merlangius merlangus	No eggs. Stomach almost empty. Mucus taken	23	0	2009
Merlangius merlangus	No eggs. Remains of Crustaceans	23	0	2009
Merlangius merlangus	No eggs. Unidentified brownish remains	24	0	2009
Merlangius merlangus	No eggs. Stomach was broken and almost empty. Mucus taken	18	0	2009
Merlangius merlangus	No eggs. Stomach almost empty. Mucus taken	19	0	2009
Merlangius merlangus	No eggs. Stomach almost empty. Mucus taken	23	0	2009
Merlangius merlangus	No eggs. Stomach almost empty. Mucus taken	21	0	2009
Merlangius merlangus	No eggs. Stomach almost empty. Mucus taken	25	0	2009
Merlangius merlangus	No eggs. Stomach almost empty. Mucus taken	21	0	2009
Merlangius merlangus	No eggs. Stomach almost empty. Mucus taken	24	0	2009
Merlangius merlangus	No eggs. Remains of small Crustaceans. Mucus taken too	20	0	2009
Merlangius merlangus	No eggs. Stomach almost empty. Mucus taken	25	0	2009
Merlangius merlangus	No eggs. Stomach almost empty. Mucus taken	22	0	2009
Merlangius merlangus	No eggs. Stomach almost empty. Mucus taken	23	0	2009
Merlangius merlangus	No eggs. Remains of Crustacean (Isopod like)	19	0	2009
Merlangius merlangus	No eggs. Mucus taken. Tiny bit of red stuff	25	0	2009
Merlangius merlangus	No eggs. Stomach was open: Crustacean in bag. Mucus taken	19	0	2009
Merlangius merlangus	No eggs. Remains of big Crustacean (> 3 cm): claw and leg seen. Wall taken too	23	0	2009
Merlangius merlangus	No eggs. Probably remains of Crustacean (red stuff, hard cuticule, mashed). Mucus too	23	0	2009
Merlangius merlangus	No eggs. Unidentified prey remains. Mucus too	22	0	2009
Merlangius merlangus	No eggs. Stomach almost empty. Mucus taken	19	0	2009
Merlangius merlangus	No eggs. Stomach almost empty. Mucus taken	19	0	2009
Merlangius merlangus	No eggs. Stomach almost empty. Mucus taken	27	0	2009
Merlangius merlangus	Not in bag!	23	0	2009
Merlangius merlangus	No eggs. Mucus taken	22	0	2009
Merlangius merlangus	No eggs. No stomach in bag (intestines only)	25	0	2009
Merlangius merlangus	No eggs. Mucus taken	24	0	2009
Merlangius merlangus	No eggs. Mucus taken	25	0	2009
Merlangius merlangus	No eggs. Mucus taken	22	0	2009
Merlangius merlangus	No eggs. Mucus taken	22	0	2009
Merlangius merlangus	Not in bag!	26	0	2009
Merlangius merlangus	No eggs. Stomach almost empty. Mucus taken	24	0	2009
Merlangius merlangus	No eggs. Stomach almost empty. Mucus taken	21	0	2009
Merlangius merlangus	No eggs. Stomach almost empty. Mucus taken	23	0	2009
Merlangius merlangus	No eggs. Stomach almost empty. Mucus taken. Fish scales too	25	0	2009
Merlangius merlangus	No eggs. Mucus taken	24	0	2009
Merlangius merlangus	No eggs. Unidentified remains (longiform stuff)	19	0	2009
Merlangius merlangus	No eggs. Remains of big Crustacean: claw seen + part of body	25	0	2009
Merlangius merlangus	No eggs. Stomach almost empty. Mucus taken	24	0	2009
Merlangius merlangus	No eggs. Stomach almost empty. Mucus taken	21	0	2009
Merlangius merlangus	No eggs. Stomach almost empty. Mucus taken	23	0	2009
Merlangius merlangus	No eggs. Small Crustacean + brownish mush	20	0	2009
Merlangius merlangus	No eggs. Mucus taken	25	0	2009
Merlangius merlangus	No eggs. Huge fish remais (flesh): > 6 cm long x 2 cm	25	0	2009
Merlangius merlangus	No eggs. Mucus taken. Fish scales	23	0	2009
Merlangius merlangus	No eggs. Mucus taken	20	0	2009
Merlangius merlangus	No eggs. Mucus taken	22	0	2009
Merlangius merlangus	No eggs. Unidentified remains (white flesh + mushy)	24	0	2009
Merlangius merlangus	No eggs. Mucus taken	18	0	2009
Merlangius merlangus	No eggs. Mucus taken. Fish scale	20	0	2009
Merlangius merlangus	No eggs. Unidentified remains (white flesh ~ 2 cm)	20	0	2009
Merlangius merlangus	No eggs. No stomach in bag (intestines I think). Piece taken	25	0	2009
Merlangius merlangus	No eggs. Mucus taken	34	0	2009
Merlangius merlangus	No eggs. Mucus taken	22	0	2009
Merlangius merlangus	No eggs. Stomach almost empty. Mucus taken, + wall	18	0	2009
Merlangius merlangus	No eggs. Stomach almost empty. Mucus taken, + wall	22	0	2009
Merlangius merlangus	No eggs. Mucus taken. Several "straw"-like stuff (yellow and black)	26	0	2009
Merlangius merlangus	No eggs. Stomach almost empty. Mucus taken	26	0	2009
Merlangius merlangus	No eggs. Remains of small Crustaceans. Mucus taken too	21	0	2009
Merlangius merlangus	No eggs. Stomach almost empty. Mucus taken	22	0	2009
Merlangius merlangus	No eggs. Stomach almost empty. Mucus taken	25	0	2009
Merlangius merlangus	No eggs. Stomach almost empty. Mucus taken	24	0	2009
Merlangius merlangus	No eggs. Stomach almost empty. Mucus taken. Fish scale too	18	0	2009
Merlangius merlangus	No eggs. Massive piece of white flesh. Mucus too	25	0	2009
Merlangius merlangus	No eggs. Remains of small Crustaceans. Mucus taken too	25	0	2009
Merlangius merlangus	No eggs. Stomach almost empty. Mucus taken	16	0	2009
Merlangius merlangus	No eggs. Stomach almost empty. Mucus taken	19	0	2009
Merlangius merlangus	No eggs. Mucus taken	23	0	2009
Merlangius merlangus	No eggs. Fish fin in stomach. Mucus taken	22	0	2009
Merlangius merlangus	No eggs. Mucus taken	24	0	2009
Merlangius merlangus	No eggs. Huge piece of fish flesh (5 cm x 3 cm). Small Crustacean	24	0	2009
Merlangius merlangus	No eggs. Stomach almost empty. Mucus taken, + wall	20	0	2009
Merlangius merlangus	No eggs. Mucus taken	28	0	2009
Merlangius merlangus	No eggs. Unidentified prey remains. Mucus too	22	0	2009
Merlangius merlangus	No eggs. Remains of small Crustacean? (white). Mucus too	23	0	2009
Merlangius merlangus	No eggs. Mucus taken	21	0	2009
Merlangius merlangus	No eggs. Unidentified remains: big white flesh stuff + brownish	23	0	2009
Merlangius merlangus	No eggs. Unidentified remains. Cuticules. Mucus too	25	0	2009
Merlangius merlangus	n/a	23	0	2009
Merlangius merlangus	n/a	24	0	2009
Merlangius merlangus	n/a	25	0	2009
Merlangius merlangus	n/a	26	0	2009
Merlangius merlangus	n/a	24	0	2009
Merlangius merlangus	n/a	17	0	2009
Merlangius merlangus	Big piece of fish flesh	28	0	2009
Merlangius merlangus	n/a	28	0	2009
Merlangius merlangus	n/a	21	0	2009
Merlangius merlangus	n/a	23	0	2009
Merlangius merlangus	n/a	18	0	2009
Merlangius merlangus	n/a	27	0	2009
Merlangius merlangus	n/a	20	0	2009
Merlangius merlangus	Remains of big Crustacean (claw in bag) but stomach in horrible condition	23	0	2009
Merlangius merlangus	n/a	22	0	2009
Merlangius merlangus	n/a	26	0	2009
Merlangius merlangus	n/a	21	0	2009
Merlangius merlangus	n/a	25	0	2009
Merlangius merlangus	n/a	24	0	2009
Merlangius merlangus	n/a	23	0	2009
Merlangius merlangus	n/a	26	0	2009
Merlangius merlangus	n/a	21	0	2009
Merlangius merlangus	n/a	24	0	2009
Merlangius merlangus	n/a	25	0	2009
Merlangius merlangus	n/a	24	0	2009
Merlangius merlangus	n/a	19	0	2009
Merlangius merlangus	No eggs seen. Stomach empty	21	1	2009
Merlangius merlangus	No eggs seen. Stomach empty	18	1	2009
Merlangius merlangus	No eggs. Stomach almost empty, with hard cuticule	23	1	2009
Merlangius merlangus	No eggs. Stomach almost empty. Mucus taken, + wall	17	1	2009
Merlangius merlangus	Stomach in very bad condition (brownish). Black dots. No eggs	13	1	2009
Merlangius merlangus	No eggs. Stomach almost empty. Mucus taken	25	1	2009
Merlangius merlangus	No eggs. Unidentified preys. Mucus taken	27	1	2009
Merlangius merlangus	No eggs. Unidentified preys. Not empty. Mucus taken	24	1	2009
Merlangius merlangus	No eggs. Stomach almost empty. Mucus taken	23	1	2009
Merlangius merlangus	One egg seen. Stomach almost empty. Mucus taken	25	1	2009
Merlangius merlangus	No eggs. Stomach almost empty. 2 hard cuticules, + mucus	28	1	2009
Merlangius merlangus	No eggs. Stomach almost empty. Mucus taken, + wall	20	1	2009
Merlangius merlangus	No eggs. Fish scales seen. Cuticule. Mucus + wall taken	22	1	2009
Merlangius merlangus	No eggs. Stomach almost empty. Mucus taken, + wall	27	1	2009
Merlangius merlangus	No eggs. Stomach was broken, open but empty. Mucus + wall taken	19	1	2009
Merlangius merlangus	No eggs. Unidentified prey remains (redish)	20	1	2009
Merlangius merlangus	No eggs. Mucus taken	23	1	2009
Merlangius merlangus	No eggs. Stomach almost empty. Fish scale + mucus taken	23	1	2009
Merlangius merlangus	No eggs. Stomach almost empty. Mucus taken, + wall	23	1	2009
Merlangius merlangus	No eggs. Stomach almost empty. Mucus taken	19	1	2009
Merlangius merlangus	No eggs. Unidentified prey remains (red fibrous). Mucus too	21	1	2009
Merlangius merlangus	Maybe one egg. Mucus taken	21	1	2009
Merlangius merlangus	No eggs. Mucus taken	21	1	2009
Merlangius merlangus	No eggs. Unidentified prey remains. Mucus too	25	1	2009
Merlangius merlangus	No eggs. Unidentified prey remains	28	1	2009
Merlangius merlangus	No eggs. Stomach almost empty. Unidentified remains (fibrous)	19	1	2009
Merlangius merlangus	No eggs. Stomach almost empty. A few cuticules + mucus	25	1	2009
Merlangius merlangus	Not in bag!	25	1	2009
Merlangius merlangus	No eggs. Stomach almost empty. Mucus taken	23	1	2009
Merlangius merlangus	No eggs. Mushy. Unidentified (greyish)	23	1	2009
Merlangius merlangus	n/a	24	1	2009
Merlangius merlangus	n/a	25	1	2009
Merlangius merlangus	n/a	23	1	2009
Merlangius merlangus	n/a	20	1	2009
Microchirus variegatus	No eggs. Black stomach wall. Mucus taken	16	0	2009
Microchirus variegatus	No eggs. Black stomach wall. Mucus taken	17	0	2009
Microchirus variegatus	No eggs. Black stomach wall. Mucus taken	14	0	2009
Microchirus variegatus	No eggs. Black stomach wall. Mucus taken	14	0	2009
Microchirus variegatus	No eggs. Black stomach wall. Mucus taken	10	0	2009
Microchirus variegatus	No eggs. Black stomach wall. Mucus taken	16	0	2009
Microchirus variegatus	No eggs. Stomach was full. 2 whole crabs (2-3 cms width) + remains of several crabs + unidentified liquidy mushy	54	0	2009
Microchirus variegatus	No eggs. Remains of crabs. + Unidentified mushy / liquidy stuff	40	0	2009
Microchirus variegatus	No eggs. Remains of Crustaceans (claw seen) + Unidentified mushy / liquidy stuff	39	0	2009
Microchirus variegatus	No eggs. Unidentified mushy	30	0	2009
Microchirus variegatus	No eggs. Unidentified mushy	30	0	2009
Microchirus variegatus	No eggs. Remains of Crustaceans (claw seen) + Unidentified mushy	26	0	2009
Microchirus variegatus		30	0	2009
Microchirus variegatus	No eggs. 1 crab (~ 3 cm width) + Unidentified mushy / liquidy stuff	42	0	2009
Microchirus variegatus	No eggs. Unidentified mushy / liquidy stuff	31	0	2009
Microchirus variegatus	No eggs. Unidentified remains + mushy	30	0	2009
Microchirus variegatus	No eggs. Mushy taken	30	0	2009
Microchirus variegatus	No eggs. Unidentified remains (probably Crustaceans) + mushy	22	0	2009
Microstomus kitt	No eggs. Mucus taken	22.5	0	2009
Microstomus kitt	No eggs. Mucus taken	27	0	2009
Microstomus kitt	No eggs. Mucus taken	24	0	2009
Microstomus kitt	No eggs. Mucus taken	23	0	2009
Microstomus kitt	No eggs. Mucus taken	20	0	2009
Microstomus kitt	No eggs. Stomach seemed pretty full. Unidentified remains. Content quite liquidy	32	0	2009
Microstomus kitt	No eggs. Mucus taken	27	0	2009
Necora puber			0	2008
Nephrops norvegicus	full, whole stomach	5	0	2008
Nephrops norvegicus	full, whole stomach	NA	0	2008
Nephrops norvegicus	full	NA	0	2008
Nephrops norvegicus	empty, whole stomach	NA	0	2008
Nephrops norvegicus	full	NA	0	2008
Nephrops norvegicus	empty, whole stomach	NA	0	2008
Nephrops norvegicus	empty, whole stomach	NA	0	2008
Nephrops norvegicus	empty, whole stomach	NA	0	2008
Nephrops norvegicus	small animal,whole stomach	NA	0	2008
Nephrops norvegicus	small animal,whole stomach	NA	0	2008
Nephrops norvegicus	empty, whole stomach	NA	0	2008
Nephrops norvegicus			0	2008
Octopodidae sp.			0	2009
Pagurus cuanensis			0	2009
Pagurus cuanensis			0	2009
Pagurus cuanensis			0	2009
Pagurus cuanensis			0	2009
Pagurus cuanensis			0	2009
Pagurus cuanensis			0	2009
Pagurus cuanensis			0	2009
Pagurus cuanensis			0	2009
Pagurus cuanensis			0	2009
Pagurus cuanensis			0	2009
Pagurus cuanensis			0	2009
Pagurus cuanensis			0	2009
Pagurus cuanensis			0	2009
Pagurus cuanensis			0	2009
Pagurus cuanensis			0	2009
Pagurus cuanensis			0	2009
Pagurus cuanensis			0	2009
Pagurus cuanensis			0	2009
Pagurus cuanensis			0	2009
Pagurus cuanensis			0	2009
Pagurus cuanensis			0	2009
Pagurus cuanensis			0	2009
Pagurus cuanensis			0	2009
Pagurus cuanensis			0	2009
Pagurus cuanensis			0	2009
Pagurus cuanensis			0	2009
Pagurus cuanensis			0	2009
Pagurus cuanensis			0	2009
Pagurus cuanensis			0	2009
Pagurus cuanensis			0	2009
Pagurus cuanensis			0	2009
Pagurus cuanensis			0	2009
Pagurus cuanensis			0	2009
Pagurus cuanensis			0	2009
Pagurus cuanensis			0	2009
Pagurus cuanensis			0	2009
Pagurus cuanensis			0	2009
Pagurus cuanensis			0	2009
Pagurus cuanensis			0	2009
Pagurus cuanensis			0	2009
Pagurus cuanensis			0	2009
Pagurus cuanensis			0	2009
Pagurus cuanensis			0	2009
Pagurus cuanensis			0	2009
Pagurus cuanensis			0	2009
Palaemon serratus			0	2009
Palaemon serratus			0	2009
Pandalus sp.			0	2008
Platichthys flesus	mucus	24	0	2008
Platichthys flesus	mucus	23	0	2008
Platichthys flesus	mucus	31	0	2008
Platichthys flesus	mucus	35	0	2008
Platichthys flesus	mucus	35	0	2008
Platichthys flesus	mucus	39	0	2008
Platichthys flesus	mucus	32	0	2008
Platichthys flesus	mucus	30	0	2008
Platichthys flesus	mucus	34	0	2008
Platichthys flesus	mucus	25	0	2008
Platichthys flesus	mucus	28	0	2008
Platichthys flesus	mucus	30	0	2008
Platichthys flesus	mucus	30	0	2008
Platichthys flesus	mucus	28	0	2008
Platichthys flesus	mucus	25	0	2008
Platichthys flesus	mucus	24	0	2008
Platichthys flesus	mucus	32	0	2008
Platichthys flesus	mucus	38	0	2008
Platichthys flesus	empty	26	0	2008
Platichthys flesus	empty	29	0	2008
Platichthys flesus	empty	27	0	2008
Platichthys flesus	pink mucus	27	0	2008
Platichthys flesus	No eggs. Mucus taken	33	0	2009
Platichthys flesus	No eggs. Mucus taken	35	0	2009
Platichthys flesus	No eggs. Mucus taken	31	0	2009
Platichthys flesus	No eggs. Mucus taken	30.5	0	2009
Platichthys flesus	No eggs. Mucus taken	41.5	0	2009
Platichthys flesus	No eggs. Mucus taken	25.5	0	2009
Platichthys flesus	No eggs. Mucus taken	35	0	2009
Platichthys flesus	No eggs. Mucus taken	26	0	2009
Platichthys flesus	No eggs. Mucus taken	31	0	2009
Platichthys flesus	No eggs. Mucus taken	33.5	0	2009
Platichthys flesus	No eggs. Mucus taken	31.5	0	2009
Platichthys flesus	No eggs. Mucus taken	36	0	2009
Platichthys flesus	No eggs. Mucus taken	28.5	0	2009
Platichthys flesus	No eggs. Mucus taken	31.5	0	2009
Platichthys flesus	No eggs. Mucus taken	31	0	2009
Platichthys flesus	No eggs. Mucus taken	27.5	0	2009
Platichthys flesus	No eggs. Mucus taken	31	0	2009
Platichthys flesus	No eggs. Mucus taken	31	0	2009
Platichthys flesus	No eggs. Mucus taken	39	0	2009
Platichthys flesus	No eggs. Mucus taken	35	0	2009
Platichthys flesus	No eggs. Mucus taken	26	0	2009
Platichthys flesus	No eggs. Mucus taken	38	0	2009
Platichthys flesus	No eggs. Mucus taken	37	0	2009
Platichthys flesus	No eggs. Mucus taken	37	0	2009
Platichthys flesus	No eggs. Mucus taken	30	0	2009
Platichthys flesus	No eggs. Mucus taken	27	0	2009
Platichthys flesus	No eggs. Mucus taken	29	0	2009
Platichthys flesus	No eggs. Mucus taken	25	0	2009
Platichthys flesus	No eggs. Mucus taken	37	0	2009
Platichthys flesus	No eggs. Mucus taken	30	0	2009
Platichthys flesus	No eggs. Mucus taken	32	0	2009
Platichthys flesus	No eggs. Mucus taken	33	0	2009
Platichthys flesus	No eggs. Mucus taken	27	0	2009
Platichthys flesus	No eggs. Mucus taken	22	0	2009
Platichthys flesus	No eggs. Mucus taken	20	0	2009
Platichthys flesus	No eggs. Mucus taken	22	0	2009
Platichthys flesus	No eggs. Mucus taken	39	0	2009
Platichthys flesus	No eggs. Mucus taken	32	0	2009
Platichthys flesus	No eggs. Mucus taken	29	1	2009
Pleuronectes platessa		24	0	2008
Pleuronectes platessa		21	0	2008
Pleuronectes platessa		19	0	2008
Pleuronectes platessa		30	0	2008
Pleuronectes platessa		18	0	2008
Pleuronectes platessa		18	0	2008
Pleuronectes platessa		18	0	2008
Pleuronectes platessa		13	0	2008
Polybius holsatus			0	2008
Polybius holsatus			0	2008
Polybius holsatus			0	2008
Polybius holsatus			0	2008
Polybius holsatus			0	2008
Polybius holsatus			0	2008
Polybius holsatus			0	2008
Polybius holsatus			0	2008
Polybius holsatus			0	2008
Polybius holsatus			0	2008
Polybius holsatus			0	2008
Polybius holsatus			0	2008
Polybius holsatus			0	2008
Polybius holsatus			0	2008
Polybius holsatus			0	2008
Pomatoschistus sp.	small whole stomach	6	0	2008
Pomatoschistus sp.	No eggs	5	0	2009
Pomatoschistus sp.	No eggs. Fish was dry so tricky to dissect. Didn't see anything that looked like stomach	4	0	2009
Pomatoschistus sp.	No eggs	4	0	2009
Pomatoschistus sp.	No eggs	4	0	2009
Pomatoschistus sp.	No eggs		0	2009
Pomatoschistus sp.	No eggs		0	2009
Pomatoschistus sp.	No eggs		0	2009
Pomatoschistus sp.	No eggs		0	2009
Pomatoschistus sp.	No eggs		0	2009
Pomatoschistus sp.	No eggs		0	2009
Raja clavata	very big stomach, full	39	0	2008
Raja clavata	?	31	0	2008
Raja clavata	full, shrimp?	14	0	2008
Raja clavata	full, shrimp mush	16	0	2008
Raja clavata	full, fish?	37	0	2008
Raja clavata	full, crabs	76	0	2008
Raja clavata	full, crabs, mush	58	0	2008
Raja montagui	No eggs. Probably remains of small Crustaceans + Unidentified mushy	25.5	0	2009
Raja montagui	No eggs. Probably remains of small Crustaceans + Unidentified mushy	25	0	2009
Raja montagui	No eggs. Unidentified mushy	27.5	0	2009
Raja montagui	No eggs. Probably remains of small Crustaceans + Unidentified mushy	25	0	2009
Raja montagui	No eggs. Probably remains of small Crustaceans + Unidentified mushy	21	0	2009
Raja montagui	No eggs. Probably remains of small Crustaceans + Unidentified mushy	22	0	2009
Raja montagui	No eggs. Unidentified mushy	27	0	2009
Raja montagui	No eggs. Unidentified mushy	25	0	2009
Raja montagui	No eggs. Unidentified mushy	25	0	2009
Raja montagui	No eggs. Unidentified mushy	22	0	2009
Raja montagui	No eggs. Probably remains of small Crustaceans + Unidentified mushy	23	0	2009
Raja montagui	No eggs. Unidentified mushy	25	0	2009
Scomber scombrus	mush plus spine?	21	0	2008
Scomber scombrus	full, grey mush	20	0	2008
Scomber scombrus	No eggs. Mucus + Wall taken	29	0	2009
Scomber scombrus	Recently swallowed sprat. No eggs. Whole sprat (fin clip taken). Wall taken	22	0	2009
Scomber scombrus	No eggs. Mucus taken. Fish scales seen too	23	0	2009
Scomber scombrus	No eggs. Mucus taken. Fish scales seen too	24	0	2009
Scomber scombrus	No eggs. Mucus taken. Fish scales seen too	24	0	2009
Scomber scombrus	No eggs. Mucus taken. Fish scales seen too	27	0	2009
Scomber scombrus	No eggs. Mucus taken	23	0	2009
Scomber scombrus	No eggs. Mucus taken. Content redish so remains of Crustacean??	20	0	2009
Scomber scombrus	No eggs. Mucus taken. Fish scales seen too	27	0	2009
Scomber scombrus	No eggs. Mucus taken	23	0	2009
Scomber scombrus	No eggs. Probably remains of Crustacean? Mucus taken	25	0	2009
Scomber scombrus	No eggs. Mucus taken. Fish scales seen too	25	0	2009
Scomber scombrus	No eggs. Mucus taken	20	0	2009
Scomber scombrus	No eggs. Mucus taken	22	0	2009
Scomber scombrus	No eggs. Mucus taken	23	0	2009
Scomber scombrus	No eggs. Mucus taken	23	0	2009
Scomber scombrus	No eggs. Mucus taken. Fish scales seen too	22	0	2009
Scyliorhinus canicula	full	48	0	2008
Scyliorhinus canicula	full, grey mush	54	0	2008
Scyliorhinus canicula	full, Clupea harengusmit crab, marine snail	58	0	2008
Scyliorhinus canicula	full, Clupea harengusmit crab, marine snail, varied mush	70	0	2008
Scyliorhinus canicula	full, Clupea harengusmit crab, marine snail, varied mush	65	0	2008
Scyliorhinus canicula	full, mush and worms	60	0	2008
Scyliorhinus canicula	full whole fish	59	0	2008
Scyliorhinus canicula	full, parasite, Clupea harengusmit crab, little crab, marine snail	65	0	2008
Scyliorhinus canicula	full, crab, marine snail	46	0	2008
Scyliorhinus canicula	full, whole fish	61	0	2008
Scyliorhinus canicula	full, whole fish	59	0	2008
Scyliorhinus canicula	full, 2 marine snails, Clupea harengusmit crab	58	0	2008
Scyliorhinus canicula	mush, Clupea harengusmit crab, marine snail	59	0	2008
Scyliorhinus canicula	mush	55	0	2008
Scyliorhinus canicula	very very big stomach, whole fish	44	1	2008
Scyliorhinus canicula	full, gobbies? Anchovy? Marine snail, flatfish, worms	66	1	2008
Scyliorhinus canicula		56	0	2009
Scyliorhinus canicula	No eggs. Stomach was full. Probably remains of fish	59	0	2009
Scyliorhinus canicula	No eggs. Remains of sort of crab / hermite crab. Claw seen + red flesh	56	0	2009
Scyliorhinus canicula	No eggs. Whole silver fish (> 10 cm long). Head not visible. Caudal fin taken	60	0	2009
Scyliorhinus canicula	No eggs. Whole silver fish (> 10 cm long). Head not visible. Caudal fin taken	59	0	2009
Scyliorhinus canicula	No eggs. Whole silver fish (15 cm long) + crab (relatively small ~ 5 cm)	57	0	2009
Scyliorhinus canicula	No eggs. Remains of Crustacean (crab??). Claw seen	55	0	2009
Scyliorhinus canicula	No eggs. Remains of Crustacean + White sac	63	0	2009
Scyliorhinus canicula	No eggs. Whole fish (no more skin - more digested than others). Content liquidy	60	0	2009
Scyliorhinus canicula	No eggs. Whole fish (but half digested: no skin, eyes visible but only one side: flat fish??) + Hermite crab	57	0	2009
Scyliorhinus canicula	No eggs. Black liquid in bag. Flat fish (~7 cm). Black mush	54	0	2009
Sepia officinalis	?		0	2008
Sepia officinalis	?		0	2008
Sepia officinalis	?		0	2008
Sepiola atlantica	?		0	2008
Sepiola atlantica			0	2009
Sepiola atlantica			0	2009
Sepiola atlantica			0	2009
Sepiola atlantica			0	2009
Sepiola atlantica			0	2009
Sepiola atlantica			0	2009
Sepiola atlantica			0	2009
Sepiola atlantica			0	2009
Sepiola atlantica			0	2009
Sepiola atlantica			0	2009
Sepiola atlantica			0	2009
Sepiola atlantica			0	2009
Sepiola atlantica			0	2009
Sepiola atlantica			0	2009
Sepiola atlantica			0	2009
Sepiola atlantica			0	2009
Sepiola atlantica			0	2009
Sepiola atlantica			0	2009
Sepiola atlantica			0	2009
Sepiola atlantica			0	2009
Sepiola atlantica			0	2009
Solea solea	No eggs. Stomach almost empty. Wall taken	18	0	2009
Solea solea	No eggs. Stomach almost empty. Wall taken	13	0	2009
Solea solea	No eggs. Stomach almost empty. Wall taken	11	0	2009
Solea solea	No eggs. Content brown-dark grey. Small stomach. Mucus + Wall taken	10	0	2009
Solea solea	No eggs. Stomach almost empty. Mucus + Wall taken	18	0	2009
Solea solea	No eggs. Mucus + Wall taken	30	0	2009
Solea solea	No eggs. Stomach almost empty. Wall taken	17	0	2009
Solea solea	No eggs. No stomach in bag? Only intestines? Mucus + Wall taken	18	0	2009
Solea solea	No eggs. Mucus + Wall taken	19	0	2009
Solea solea	No eggs. Mucus + Wall taken	20	0	2009
Solea solea	No eggs. Mucus + Wall taken	17	0	2009
Solea solea	No eggs. Mucus + Wall taken	17	0	2009
Solea solea	No eggs. Unidentified remains (brown mush). Wall taken too	18	0	2009
Solea solea	No eggs. Mucus + Wall taken	20	0	2009
Solea solea	No eggs. Mucus + Wall taken	25	0	2009
Solea solea	No eggs. Mucus + Wall taken	21	0	2009
Solea solea	No eggs. Mucus + Wall taken	22	0	2009
Solea solea	No eggs. Mucus + Wall taken	18	0	2009
Solea solea	No eggs. Mucus + Wall taken	17	0	2009
Solea solea	No eggs. Very big stomach but not very full. Mucus + Wall taken	33	0	2009
Solea solea	No eggs. Mucus + Wall taken	30	0	2009
Solea solea	No eggs. Mucus + Wall taken	31	0	2009
Solea solea	No eggs. Mucus + Wall taken	23	0	2009
Solea solea	No eggs. Mucus + Wall taken	23	0	2009
Solea solea	No eggs. Stomach almost empty. Mucus + Wall taken	20	1	2009
Sprattus sprattus	no real stomach, quite small intestine?	10	0	2008
Sprattus sprattus	no real stomach, quite small intestine?	11	0	2008
Sprattus sprattus	no real stomach, quite small intestine?	9	0	2008
Sprattus sprattus	no real stomach, quite small intestine?	12	0	2008
Sprattus sprattus	no real stomach, quite small intestine?	12	0	2008
Sprattus sprattus	no real stomach, quite small intestine?	12	0	2008
Sprattus sprattus	no real stomach, quite small intestine?	10	0	2008
Sprattus sprattus	no real stomach, quite small intestine?	10	0	2008
Sprattus sprattus	no real stomach, quite small intestine?	10	0	2008
Sprattus sprattus	no real stomach, quite small intestine?	9.5	0	2008
Sprattus sprattus	no real stomach, quite small intestine?	12	0	2008
Sprattus sprattus	no real stomach, quite small intestine?	9.5	0	2008
Sprattus sprattus	no real stomach, quite small intestine?	9.5	0	2008
Sprattus sprattus	no real stomach, quite small intestine?	7.5	0	2008
Sprattus sprattus	no real stomach, quite small intestine?	8.5	0	2008
Sprattus sprattus	no real stomach, quite small intestine?	10.5	0	2008
Sprattus sprattus	no real stomach, quite small intestine?	10.5	0	2008
Sprattus sprattus	no real stomach, quite small intestine?	10.5	0	2008
Sprattus sprattus	no real stomach, quite small intestine?	13	0	2008
Sprattus sprattus	no real stomach, quite small intestine?	11	0	2008
Sprattus sprattus	no real stomach, quite small intestine?	10.5	0	2008
Sprattus sprattus	no real stomach, quite small intestine?	8.5	0	2008
Sprattus sprattus	no real stomach, quite small intestine?	7.5	0	2008
Sprattus sprattus	no real stomach, quite small intestine?	7.5	0	2008
Sprattus sprattus	no real stomach, quite small intestine?	7	0	2008
Sprattus sprattus	no real stomach, quite small intestine?	6.5	0	2008
Sprattus sprattus	no real stomach, quite small intestine?	7	0	2008
Sprattus sprattus	no real stomach, quite small intestine?	12	0	2008
Sprattus sprattus	no real stomach, quite small intestine?	11.5	0	2008
Sprattus sprattus	small s, mucus	6	0	2008
Sprattus sprattus	small s, mucus	9	0	2008
Sprattus sprattus	small s, mucus	8.5	0	2008
Sprattus sprattus	small s, mush	8.5	0	2008
Sprattus sprattus	small s, pink mush	7	0	2008
Sprattus sprattus	small s, pink mush	8	0	2008
Sprattus sprattus	mucus	11.5	0	2008
Sprattus sprattus	mucus	14	0	2008
Sprattus sprattus	pink mush	6.5	0	2008
Sprattus sprattus	mucus	11.5	0	2008
Sprattus sprattus	mucus	11.5	0	2008
Sprattus sprattus	mucus	11	0	2008
Sprattus sprattus	mucus	10.5	0	2008
Sprattus sprattus	white mush	10.5	0	2008
Sprattus sprattus	white mush	11	0	2008
Sprattus sprattus	white mush	13.5	0	2008
Sprattus sprattus	white mush	10.5	0	2008
Sprattus sprattus	white mush	10.5	0	2008
Sprattus sprattus	white mush	10.5	0	2008
Sprattus sprattus	white mush	11.5	0	2008
Sprattus sprattus	white mush	11	0	2008
Sprattus sprattus	white mush	11	0	2008
Sprattus sprattus	mush	10	0	2008
Sprattus sprattus	mush	10	0	2008
Sprattus sprattus	mush	10	0	2008
Sprattus sprattus	mush	10	0	2008
Sprattus sprattus	mush	10.5	0	2008
Sprattus sprattus	mush	10	0	2008
Sprattus sprattus	mush	10.5	0	2008
Sprattus sprattus	white flesh	14.5	0	2008
Sprattus sprattus	white flesh	13	0	2008
Sprattus sprattus	white flesh	13	0	2008
Sprattus sprattus	brown mush	13.5	0	2008
Sprattus sprattus	white mucus	12	0	2008
Sprattus sprattus	white mucus	10.5	0	2008
Sprattus sprattus	pink mush	10	0	2008
Sprattus sprattus	white mush	14	0	2008
Sprattus sprattus	white mush	10.5	0	2008
Sprattus sprattus	white mush	13	0	2008
Sprattus sprattus	white mush	13	0	2008
Sprattus sprattus	white mush	11.5	0	2008
Sprattus sprattus	white mush	10.5	0	2008
Sprattus sprattus	white mush	11.5	0	2008
Sprattus sprattus	pink mush	10.5	0	2008
Sprattus sprattus	white mush	11	0	2008
Sprattus sprattus	white mush	11	0	2008
Sprattus sprattus	pink mush	11	0	2008
Sprattus sprattus	white mush	12.5	0	2008
Sprattus sprattus	white mush	10	0	2008
Sprattus sprattus	mucus	8.5	0	2008
Sprattus sprattus	pink mush	9.5	0	2008
Sprattus sprattus	mucus	8.5	0	2008
Sprattus sprattus	mucus	8.5	0	2008
Sprattus sprattus	mucus	9.5	0	2008
Sprattus sprattus	mucus	12	0	2008
Sprattus sprattus	mucus	10	0	2008
Sprattus sprattus	mucus	10	0	2008
Sprattus sprattus	full, brown mush	9	0	2008
Sprattus sprattus	mucus	10	0	2008
Sprattus sprattus	white mucus	9.5	0	2008
Sprattus sprattus	mucus	9	0	2008
Sprattus sprattus	mucus	9	0	2008
Sprattus sprattus	mucus	10	0	2008
Sprattus sprattus	mucus	9.5	0	2008
Sprattus sprattus	mucus	8.5	0	2008
Sprattus sprattus	mucus	9.5	0	2008
Sprattus sprattus	mucus	8.5	0	2008
Sprattus sprattus	mucus	9.5	0	2008
Sprattus sprattus	mucus	9.5	0	2008
Sprattus sprattus	mucus	10	0	2008
Sprattus sprattus	full, brown mush	10	0	2008
Sprattus sprattus	white mucus	9.5	0	2008
Sprattus sprattus	mucus	10	0	2008
Sprattus sprattus	mucus	11	0	2008
Sprattus sprattus	brown mush	10.5	0	2008
Sprattus sprattus	mucus	10	0	2008
Sprattus sprattus	mucus	11.5	0	2008
Sprattus sprattus	mucus	10.5	0	2008
Sprattus sprattus	mucus	11.5	0	2008
Sprattus sprattus	mucus	11	0	2008
Sprattus sprattus	mucus	11	0	2008
Sprattus sprattus	mucus	10.5	0	2008
Sprattus sprattus	mucus	10	0	2008
Sprattus sprattus	mucus	10.5	0	2008
Sprattus sprattus	mucus	10	0	2008
Sprattus sprattus	mucus	11	0	2008
Sprattus sprattus	mucus	9.5	0	2008
Sprattus sprattus	mucus	11	0	2008
Sprattus sprattus	mucus	11	0	2008
Sprattus sprattus	mucus	10.5	0	2008
Sprattus sprattus	mucus	11	0	2008
Sprattus sprattus	mucus	10.5	0	2008
Sprattus sprattus	mucus	11	0	2008
Sprattus sprattus	mucus	11.5	0	2008
Sprattus sprattus	mucus	10.5	0	2008
Sprattus sprattus	mucus	12.5	0	2008
Sprattus sprattus	mucus	10	0	2008
Sprattus sprattus	mucus	10.5	0	2008
Sprattus sprattus	mucus	11	0	2008
Sprattus sprattus	mucus	11.5	0	2008
Sprattus sprattus	mucus	10.5	0	2008
Sprattus sprattus	mucus	10	0	2008
Sprattus sprattus	mucus	10.5	0	2008
Sprattus sprattus	mucus	10.5	0	2008
Sprattus sprattus	mucus	11	0	2008
Sprattus sprattus	mucus	13	0	2008
Sprattus sprattus	mucus	11.5	0	2008
Sprattus sprattus	mucus	13	0	2008
Sprattus sprattus	mucus	10.5	0	2008
Sprattus sprattus	mucus	10.5	0	2008
Sprattus sprattus	white flesh	10.5	0	2008
Sprattus sprattus	mucus	11	0	2008
Sprattus sprattus	mucus	12	0	2008
Sprattus sprattus	mucus	10	0	2008
Sprattus sprattus	white flesh	9	0	2008
Sprattus sprattus	mucus	10.5	0	2008
Sprattus sprattus	mucus	10.5	0	2008
Sprattus sprattus	mucus	11	0	2008
Sprattus sprattus	mucus	10	0	2008
Sprattus sprattus	mucus	11	0	2008
Sprattus sprattus	mucus	10.5	0	2008
Sprattus sprattus	mucus	10.5	0	2008
Sprattus sprattus	mucus	9.5	0	2008
Sprattus sprattus	mucus	10	0	2008
Sprattus sprattus	mucus	10.5	0	2008
Sprattus sprattus	mucus	9.5	0	2008
Sprattus sprattus	mucus	10	0	2008
Sprattus sprattus	mucus	10.5	0	2008
Sprattus sprattus	mucus, 1 egg	9.5	0	2008
Sprattus sprattus	mucus, 4 eggs	10.5	0	2008
Sprattus sprattus	mush, 4 eggs	10	0	2008
[truncated: 514 more rows]
