# Supplementary material for: Jellyfish on the menu: mtDNA assay reveals scyphozoan predation in the Irish Sea
Source: R Soc Open Sci. 2017 Nov 29;4(11):171421. doi: 10.1098/rsos.171421 (PMC5717700; doi:10.1098/rsos.171421)
Supplement: Stomach Sequences [file rsos171421supp2.txt]

>08_DAB_1_16S_F4
TTTTTGAGCAGGATGAATGGCTAAACGAATCCTCCTCTGTCTCTGAAAGA
ACTCCGGCGAATTTGAAATAACAGTGAAGATGCTGTTAAATAATTGTA
>08_DAB_2_16S_F4
TCTAGTTAGTGACTAGAGAATGAATGTGCTTAACGAATCTTCCTCATGTC
TCTGAGATAACGCGGCCGTTTAAAAAATAACAGTGAAGATGCTGTTAAAT
AATTGTA
>08_DAB_3_16S_F4
TTTGTGACTGGAATGAATGGTAAACGAATCTTCCTCTGTCTCTGAGATAT
CTCGGGCGTTTAAAAAATAACAGTGAAGATGCTGTTAAATAATTGTA
>08_DRAGONET_1_16S_F4
GTCTCTTAATTAGTGACTGAGGGGAAGGCTAAAAGAATCCTCCTCTGTCT
CTGAGATAACTCCGGCGTTTTTAAAATAACAGTGAAGATGCTGTTAAATA
ATTGTA
>08_DRAGONET_2_16S_F4
TTAGTGGCTAGGTATGAATGGCTAAACGAATCCTCCTCTGTCTCTGAGAT
AACTCGGGCGTTTTTAAAATAACAGTGAAGATGCTGTTAAATAATTGTA
>08_DRAGONET_3_16S_F4
AGTTAGTGACTAGAGAATGAATGGCTAAACGAATCTTCCTCTGTCTCTGA
GAGAACTCGGGCGTATATAAAATAACAGTGAAGATGCTGTTAAATAATTG
TA
>08_DRAGONET_4_16S_F4
AAGTTAGTGACTGGTTGAAGTGATAAACGATTCTTCCTCTGTCTCTGAGA
GACGCGGGCGTTTAAAAAATAACAGTGAAGATGCTGTTAAATAATTGTA
>08_GREYGUR_1_16S_F4
GTTAGTGGCTGGAAGGAAGGGCTAAACGAATCTTCCTCTGTCTCTGAGAT
AACGCGGGCGTTTAAAAAATAACAGTGAAGATGCTGTTAAATAATTGTA
>08_HERRING_1_16S_F4
GTGTCACTTAGTTAGTGACTAGAGTATGAATGGCTTAACGAATCCTCCTC
TGTCTCTGAGTTAACGCGGGCGTTTAAAAAATAACAGTGAAGATGCTGTT
AAATAATTGTA
>08_HERRING_2_16S_F4
TTTGTGGCAGGGATGAATGGCTAAACGAATCCTCCTCTGTCTCTGAAATA
ACTCGGGCGTTTTTAAAATAACAGTGAAGATGCTGTTAAATAATTGTA
>08_LOLIGO_1_16S_F4
GAATGGCTAAACGAATCCTCCTCTGTCTCTGAAAGAACTCCGGCGAATTT
GAAATAACAGTGAAGATGCTGTTAAATAATTGTA
>08_LSDOGFISH_1_16S_F4
TATTGAGCAAGGTGATGGTTAAACGATCCTCCTCTGTCTCTGAATTAACT
GAGGGCGAATTTGAAATAACAGTGAAGATGCTGTTAAATAATTGTA
>08_LSDOGFISH_2_16S_F4
TTAGTGACTGAGGGGAATGTGCTAAACGCTATCTTCCTCTGTCTCTGAGT
GTACCGCGGCCGTTTAAAAAAAAACAGTGAAGATGCTGTTAAATAATTGT
A
>08_POORCOD_1_16S_F4
CCTTTTGGGCAGGATGAATGGCTAAACGAATCCTCCTCTGTCTCTGAAAG
AACTCCGGCGAATTTGAAATAACAGTGAAGATGCTGTTAAATAATTGTA
>08_SPRAT_1_16S_F4
ACTTAGTTAGTGACTGAGAATGAATGGGCTAAACGAATCCTCCTCTGTCT
CTGAGCTACCGCGGGCGTTTTAAAAATAACAGTGAAGATGCTGTTAAATA
ATTGTA
>08_SPRAT_2_16S_F4
TTTGTGGCTGGAATGAATGGGCTAAACGAATCTTCCTCTGTCTCTGAGAG
AACTCGGGCGTTTAAAAAATAACAGGAAGATGCTGTTAAATAATTGTA
>08_SPRAT_3_16S_F4
GCAGAGATGAATGGCTAAACGAATCCTCCTCTGTCTCTGAGAGATCTCGG
GCGTTTTTAAAATAACAGTGAAGATGCTGTTAAATAATTGTA
>08_WHITING_1_16S_F4
ACTCACTTAGTGACTGGGTGAATGGCTAAACGAATCCTCCTCTGTCTCTG
TCTTAACGCGGGCGTTTTAAAATAACAGTGAAGATGTTGTTAAATAATTG
TA
>08_WHITING_2_16S_F4
TTTGTGGCAGGAATGAATGGCTAAACGAATCCTCCTCTGTCTCTGAAAGA
ACTCGGGCGAATTTGAAATAACAGTGAAGATGCTGTTAAATAATTGTA
>08_WHITING_3_16S_F4
ATGAATGGCTAAACGAATCCTCCTCTGTCTCTGAAAGAACTCCGGCGAAT
TTGAAATAACAGTGAAGATGCTGTTAAATAATTGTA
>Herring_10_16S_F4
TTAATTAGTGACTGGAATGAATGGCTAAACGAATCCTCCTCTGTCTCTGA
AAGAACTCCGGCGAATTTGAAATAACAGTGAAGATGCTGTTAAATAATTG
TA
>Herring_11_16S_F4
GACTGGAATGAATGGCTAAACGAATCCTCCTCTGTCTCTGAAAGAACTCC
GGAGAATTTGAAATAACAGTGAAGATGCTGTTAAATAATTGTA
>Herring_12_16S_F4
TATCCTTGTCCTTATTAGTGACTGGAATGAATGGCTAAACGAATCCTCCT
CTGTCTCTGAAAGAACTCCGGCGAATTTGAAATAACAGTGAAGATGCTGT
TAAATAATTGTA
>Herring_13_16S_F4
TTATTAGTGACTGGAATGAATGGCTAAACGAATCCTCCTCTGTCTCTGAA
AGAACTCCGGCGAATTTGAAATAACAGTGAAGATGCTGTTAAATAATTGT
A
>Herring_15_16S_F4
ATTAGTGACTGGAATGAATGGCTAAACGAATCCTCCTCTGTCTCTGAAAG
AACTCCGGCGAATTTGAAATAACAGTGAAGATGCTGTTAAATAATTGTA
>Herring_1_16S_F4
ATATGACTGGAATGTAATGTGCTAAACGAATCCTCTCTCTGTCTCTGAAA
GAAATCTGGCGAATTTGAAATATCAGTGAAGATGCTGTTAAATAATTGTA
>Herring_2_16S_F4
TGCACCTTAATTAGTGACTGGAATGAATGGCTAAACGAATCCTCCTCTGT
CTCTGACCCACCTCCGGAGAATTTGAAATAACAGTGAAGATGCTGTTAAA
TAATTGTA
>Herring_4_16S_F4
CTTAATTAGTGACTGGAATGAATGGCTAAACGAATCCTCCTCTGTCTCTG
AAAGAACTCCGGCGAATTTGAAATAACAGTGAAGATGCTGTTAAATAATT
GTA
>Herring_5_16S_F4
GACTGGAATGAATGGGTAAACGAATCCTCCTCTGTTTCTGAGAGAACTCC
GGGGAATTTGAAATAACAGTGGAGATGCTGTTAAATAATTGTA
>Herring_6_16S_F4
TAGTGACTGGAATGAATGGCTAAACGAATCCTCCTCTGTCTCTGAAAGAA
CTCCGGCGAATTTGAAATAACAGTGAAGATGCTGTTAAATAATTG
>Herring_7_16S_F4
TTGTTCGGAACTGCTTTGCTCTATAGTGCTCAGTTCTTATTAGTGACTGG
AATGAATGGCTAAACGAATCCTCCTCTGTCTCTGAAAGAATTTCGGAGAA
TTTGAAATAACAGTGTCCATGCTGTTAAATAATTGTA
>Herring_9_16S_F4
TTAGTGACTGGCATGAATGGCTAAACGAATCCTCCTCTGTCTCTGAAAGA
AATCCGGTGAATTTGAAATAACAGGGAACATGCTGTTCCATAATCCTC
>Whiting_1_16S_F4
TTGGTGGAGAGAATGAATGGTTATACGAGCATTTCATTGTCTTAATTAAA
AATTTTTGAAATTAAAGTAATAGTGAAGATGCTATTTAGAATCGTA
>Whiting_2_16S_F4
TCTTGGTGGAGAGAATGAATGGTTATACGAGCATTTCATTGTCTTAATTA
AAAATTTTTGAAATTAAAGTAATAGTGAAGATGCTATTTAGAATCGTA
>Whiting_3_16S_F4
TTGGTGTCCTTTGTTGGTGGAGAGAACGAATGGTTATACGAGCCTTTCAT
TGGCTTACCTAAAATTCTCTGAAATTCAGTA
>Whiting_4_16S_F4
CTTGGTGGAGAGAATGAATGGTTATACGAGCATTTCATTGTCTTAATTAA
AAATTTTTGAAATTAAAGTAATAGTGAAGATGCTATTTAGAATCGTA
>Dover_Sole_001_Scy_16S_F4
GTCACTTAATTGGTGACTGGTATGAATGGTTAAACGAATATTCACCTGTC
TCGGATAGAGACTTTATAAAATTGAATTTGCAGTGAAGATGCTGCGAGTG
AATTGCA
>Sprat_001_Scy_16S_F4
TTGTCACTTAATTGGTGACTGGTATGAATGGTTAAACGAATATTCACCTG
TCTCGGATAGAGACTTTATAAAATTGAATTTGCAGTGAAGATGCTGCGAG
TGAATTGCA
>Whiting_001_Scy_16S_F4
TTAATTGGTGACTGGTATGAATGGTTAAACGAATATTCACCTGTCTCGGA
TAGAGACTTTATAAAATTGAATTTGCAGTGAAGATGCTGCGAGTGAATTG
CA
>Whiting_002_Scy_16S_F4
CTTAATTGGTGACTGGTATGAATGGTTAAACGAATATTCACCTGTCTCGG
ATAGAGACTTTATAAAATTGAATTTGCAGTGAAGATGCTGCGAGTGAATT
GCA
>Whiting_003_Scy_16S_F4
GACTGGTATGAATGGATCCACGAATATTCTCCTGTCTCGGATAAAGACTT
TATAAAATTGAATTTGCAGTGAAGATGCTGCTAGTGATTTGC
>Whiting_004_Scy_16S_F4
GCCATTAATTGTTGGCGGGTATGAATGGAACCACGAGGATCTTACTGTCT
CAAGAGAAAAGCCGATGAAATTATAGTTGTAGTGAAGATACTACATAAAC
ATTGTA
>Whiting_006_Scy_16S_F4
CCTTAATTGGTGACTGGTATGAATGGTTAAACGAATATTCACCTGTCTCG
GATAGAGACTTTATAAAATTGAATTTGCAGTGAAGATGCTGCGAGTGAAT
TGCA
>Whiting_007_Scy_16S_F4
CTTAATTGGTGACTGGTATGAATGGTTAAACGAATATTCACCTGTCTCGG
ATAGAGACTTTATAAAATTGAATTTGCAGTGAAGATGCTGCGAGTGAATT
GCA
>Whiting_008_Scy_16S_F4
CTTAATTGGTGACTGGTATGAATGGTTAAACGAATATTCACCTGTCTCGG
ATAGAGACTTTATAAAATTGAATTTGCAGTGAAGATGCTGCGAGTGAATT
GCA
>Whiting_009_Scy_16S_F4
GTCACTTAATTGGTGACTGGTATGAATGGTTAAACGAATATTCACCTGTC
TCGGATAGAGACTTTATAAAATTGAATTTGCAGTGAAGATGCTGCGAGTG
AATTGCA
>Whiting_010_Scy_16S_F4
TCACTTAATTGGTGACTGGTATGAATGGTTAAACGAATATTCACCTGTCT
CGGATAGAGACTTTATAAAATTGAATTTGCAGTGAAGATGCTGCGAGTGA
ATTGCA
>Whiting_011_Scy_16S_F4
TTGGTGACTGGTATGAATGGTTAAACGAATATTCACCTGTCTCGGATAGA
GACTTTATAAAATTGAATTTGCAGTGAAGATGCTGCGAGTGAATTGCATT
TC
>Whiting_012_Scy_16S_F4
TTGTCACTTATTGGTGACTGGAATGAATGGTTAAACGAATATTCACCTGA
TCTCGGATAGAGACTTTATAAAATTGAATTTGCAGTGAAGATGCTGCGAG
TGAATTGCA
>Whiting_013_Scy_16S_F4
TCACTTATTGGTGACTGGTATGAATGGTTAAACGAATATTCACCTGTCTC
GGATAGAGACTTTATAAAATTGAATTTGCAGTGAAGATGCTGCGAGTGAA
TTGCA
>Whiting_015_Scy_16S_F4
TGTCACTTAATTGGTGACTGGTATGAATGGTTAAACGAATATTCACCTGT
CTCGGATAGAGACTTTATAAAATTGAATTTGCAGTGAAGATGCTGCGAGT
GAATTGCA
>Whiting_016_Scy_16S_F4
TTAATTGGTGACTGGTATGAATGGTTAAACGAATATTCACCTGTCTCGGA
TAGAGACTTTATAAAATTGAATTTGCAGTGAAGATGCTGCGAGTGAATTG
CA
>Whiting_018_Scy_16S_F4
TTGTCACTTATTGTTGACTGGTATGAATGGATAAACGAATATTCACCTGT
CTCGGATAAAGACTTTATAAAATTGAATTTGCAGTGAAGATGCTGATAGT
GATTTGCA
>Whiting_020_Scy_16S_F4
ATGGTGACTGGTATGAATGGTTAAACGAATATTCACCTGTCTCGGATAGA
GACTTTATAAAATTGAATTTGCAGTGAAGATGCTGCGAGTGAATTGCA
